# Supplementary material for: Evidence for the gut‐skin axis: Common genetic structures in inflammatory bowel disease and psoriasis
Source: Skin Res Technol. 2024 Feb 13;30(2):e13611. doi: 10.1111/srt.13611 (PMC10862160; doi:10.1111/srt.13611)
Supplement: Supplementary file 1 — Supporting Information [file SRT-30-e13611-s001.xlsx]

## Sheet: Table S1
Supplementary Table S1.The Result of local genetic correlation analysis(IBDvsPs)
chr	start	end	num_snp	k	local_rhog	var	se	z	p
1	10583	1892607	1110	50	8.9467e-05	6.8114e-09	8.2531e-05	1.084	0.27835
1	1892607	3582736	2882	50	3.2337e-05	5.133e-09	7.1645e-05	0.45135	0.65173
1	3582736	4380811	1554	50	-2.1197e-05	4.3675e-09	6.6087e-05	-0.32075	0.7484
1	4380811	5913893	3416	50	2.0904e-05	4.1812e-09	6.4662e-05	0.32329	0.74648
1	5913893	7247335	1846	50	2.0691e-05	5.072e-09	7.1218e-05	0.29054	0.77141
1	7247335	9365199	3181	50	-0.00029544	7.1083e-09	8.4311e-05	-3.5041	0.0004581
1	9365199	10806984	1443	50	-1.4853e-05	5.1074e-09	7.1466e-05	-0.20783	0.83536
1	10806984	11777841	1227	50	-1.9518e-05	4.8171e-09	6.9406e-05	-0.28122	0.77854
1	11777841	12779466	1129	50	7.6935e-05	6.3118e-09	7.9447e-05	0.96838	0.33285
1	12779466	14891511	2253	50	-3.1306e-05	4.333e-09	6.5825e-05	-0.4756	0.63436
1	14891511	16897730	3628	50	-3.8821e-05	4.9593e-09	7.0422e-05	-0.55127	0.58145
1	16897730	18662899	2657	50	7.3296e-05	4.8856e-09	6.9897e-05	1.0486	0.29435
1	18662899	20469149	3344	50	-0.00012127	5.009e-09	7.0774e-05	-1.7135	0.086617
1	20469149	21736588	1583	50	-2.0211e-05	4.9645e-09	7.0459e-05	-0.28684	0.77423
1	21736588	23086883	2415	50	-6.2349e-05	6.0035e-09	7.7482e-05	-0.80469	0.421
1	23086883	23920590	987	50	-5.6408e-05	3.7827e-09	6.1503e-05	-0.91715	0.35907
1	23920590	25516845	2288	50	-9.9084e-05	6.3626e-09	7.9766e-05	-1.2422	0.21417
1	25516845	27401867	1830	50	-9.0395e-05	5.9576e-09	7.7185e-05	-1.1711	0.24154
1	27401867	30161881	2630	50	9.5097e-05	4.9763e-09	7.0543e-05	1.3481	0.17764
1	30161881	32438685	3819	50	4.9557e-05	4.5065e-09	6.713e-05	0.73822	0.46038
1	32438685	34799758	2332	50	-2.8069e-06	5.3342e-09	7.3035e-05	-0.038432	0.96934
1	34799758	37549183	2645	50	-3.7311e-05	5.1046e-09	7.1447e-05	-0.52222	0.60152
1	37549183	38731847	1604	50	1.915e-05	5.0029e-09	7.0731e-05	0.27074	0.78659
1	38731847	40200567	1903	50	-1.2654e-05	4.8333e-09	6.9522e-05	-0.18202	0.85557
1	40200567	41975327	2622	50	0.00011852	5.274e-09	7.2622e-05	1.632	0.10268
1	41975327	43758457	2409	50	5.6406e-06	5.0404e-09	7.0996e-05	0.07945	0.93667
1	43758457	44969183	1327	50	-6.3275e-05	4.8571e-09	6.9693e-05	-0.90792	0.36392
1	44969183	46899501	2268	50	3.8901e-05	5.0688e-09	7.1195e-05	0.5464	0.58479
1	46899501	48002576	1439	50	-5.5106e-05	4.775e-09	6.9102e-05	-0.79746	0.42518
1	48002576	48978188	1105	50	2.6705e-05	4.9673e-09	7.0479e-05	0.37891	0.70475
1	48978188	49894177	676	42	2.4424e-05	3.4826e-09	5.9013e-05	0.41387	0.67897
1	49894177	51713726	1006	37	-2.9353e-06	3.4824e-09	5.9012e-05	-0.049741	0.96033
1	51713726	54226262	2204	50	6.2833e-06	5.5306e-09	7.4368e-05	0.08449	0.93267
1	54226262	56413117	3304	50	-4.1187e-05	4.9782e-09	7.0556e-05	-0.58375	0.55939
1	56413117	57021728	1060	48	-9.0868e-05	4.7192e-09	6.8696e-05	-1.3228	0.18592
1	57021728	58865399	3121	50	2.8065e-05	4.492e-09	6.7022e-05	0.41874	0.67541
1	58865399	59890409	1608	50	8.6035e-05	4.9785e-09	7.0558e-05	1.2193	0.22271
1	59890409	61922365	2237	50	-6.6447e-05	5.4238e-09	7.3647e-05	-0.90224	0.36693
1	61922365	63455089	2334	50	3.8163e-05	5.1981e-09	7.2098e-05	0.52932	0.59658
1	63455089	65041704	2745	50	-8.494e-05	4.8276e-09	6.9481e-05	-1.2225	0.22152
1	65041704	66939404	2586	50	1.5558e-05	4.6586e-09	6.8254e-05	0.22795	0.81969
1	66939404	68477895	2650	50	0.0013212	2.0031e-08	0.00014153	9.3352	1.0075e-20
1	68477895	69687616	1465	50	-4.4933e-05	4.8503e-09	6.9644e-05	-0.64517	0.51882
1	69687616	71372470	2365	50	-1.8909e-05	4.3111e-09	6.5659e-05	-0.28798	0.77336
1	71372470	71684405	495	17	3.7108e-05	1.2569e-09	3.5452e-05	1.0467	0.29524
1	71684405	74326907	3059	50	-6.534e-06	4.592e-09	6.7764e-05	-0.096423	0.92318
1	74326907	76728135	3070	50	-1.7486e-05	5.1105e-09	7.1488e-05	-0.2446	0.80677
1	76728135	79661198	4054	50	-7.8669e-05	5.1511e-09	7.1771e-05	-1.0961	0.27303
1	79661198	81354191	2477	50	2.1298e-05	4.3375e-09	6.586e-05	0.32339	0.7464
1	81354191	83991748	4063	50	-3.0222e-05	4.354e-09	6.5985e-05	-0.45801	0.64694
1	83991748	84844495	1137	50	-2.135e-05	3.8904e-09	6.2373e-05	-0.3423	0.73212
1	84844495	86454751	2479	50	3.8057e-05	4.3761e-09	6.6152e-05	0.5753	0.56509
1	86454751	88128631	2549	50	-7.2887e-05	4.4875e-09	6.6989e-05	-1.088	0.27657
1	88128631	90066303	2197	50	0.0001236	5.1956e-09	7.2081e-05	1.7148	0.086381
1	90066303	91886317	2343	50	2.1771e-05	4.4806e-09	6.6938e-05	0.32525	0.74499
1	91886317	93536459	2253	50	8.7739e-06	6.1101e-09	7.8167e-05	0.11224	0.91063
1	93536459	94506191	1076	45	1.465e-05	3.6647e-09	6.0537e-05	0.242	0.80878
1	94506191	96150893	2503	50	-4.1413e-05	4.6998e-09	6.8555e-05	-0.60408	0.54579
1	96150893	97885249	2491	50	-2.4977e-06	4.7102e-09	6.8631e-05	-0.036394	0.97097
1	97885249	99800604	2441	50	-5.0144e-06	4.6994e-09	6.8552e-05	-0.073147	0.94169
1	99800604	100826405	1038	50	4.7711e-05	3.3997e-09	5.8307e-05	0.81828	0.4132
1	100826405	102041016	1905	50	8.297e-05	4.9833e-09	7.0593e-05	1.1753	0.23986
1	102041016	102898745	1316	50	-8.9612e-06	3.1609e-09	5.6222e-05	-0.15939	0.87336
1	102898745	103914211	1420	40	3.4197e-05	2.9765e-09	5.4557e-05	0.62681	0.53078
1	103914211	106087842	3437	50	3.5406e-05	4.5329e-09	6.7327e-05	0.52588	0.59897
1	106087842	108409665	3349	50	-2.0326e-05	4.8492e-09	6.9636e-05	-0.29189	0.77037
1	108409665	110303931	2238	50	-6.8476e-06	4.9811e-09	7.0577e-05	-0.097023	0.92271
1	110303931	111741737	2183	50	-3.5243e-05	5.3182e-09	7.2926e-05	-0.48328	0.6289
1	111741737	113273306	2547	50	-4.4231e-06	5.2978e-09	7.2786e-05	-0.060768	0.95154
1	113273306	114873845	2093	50	-2.1229e-05	5.3013e-09	7.281e-05	-0.29157	0.77061
1	114873845	115880593	1201	50	5.187e-05	4.066e-09	6.3765e-05	0.81346	0.41596
1	115880593	118839067	3376	50	2.1143e-05	4.4474e-09	6.6689e-05	0.31705	0.75121
1	118839067	144977494	2466	50	2.1645e-06	4.8596e-09	6.9711e-05	0.031049	0.97523
1	144977494	148361253	835	50	9.0508e-06	3.448e-09	5.872e-05	0.15414	0.8775
1	148361253	151538881	1711	50	6.9334e-05	6.7182e-09	8.1965e-05	0.84591	0.3976
1	151538881	153180829	2125	50	0.00015096	7.9058e-09	8.8914e-05	1.6978	0.089543
1	153180829	154770403	1908	50	1.5804e-06	5.563e-09	7.4585e-05	0.021189	0.9831
1	154770403	156336133	1097	50	0.00014451	6.3985e-09	7.9991e-05	1.8066	0.070824
1	156336133	158027412	2377	50	9.9185e-05	5.5008e-09	7.4167e-05	1.3373	0.18112
1	158027412	159913048	3068	50	-9.5645e-05	4.9446e-09	7.0318e-05	-1.3602	0.17377
1	159913048	162346721	3290	50	-7.679e-06	6.0485e-09	7.7772e-05	-0.098738	0.92135
1	162346721	165191702	4310	50	-2.8581e-05	4.4194e-09	6.6478e-05	-0.42993	0.66725
1	165191702	166460517	2021	50	4.8944e-05	4.6251e-09	6.8008e-05	0.71968	0.47172
1	166460517	169086324	4267	50	-4.6839e-05	4.5404e-09	6.7383e-05	-0.69511	0.48698
1	169086324	170557776	2805	50	-0.00013326	5.8246e-09	7.6319e-05	-1.7461	0.080789
1	170557776	173097907	3898	50	8.5036e-05	5.3728e-09	7.33e-05	1.1601	0.246
1	173097907	175089768	2179	50	4.1603e-05	5.0659e-09	7.1175e-05	0.58452	0.55887
1	175089768	177433381	3039	50	1.1824e-05	4.4989e-09	6.7074e-05	0.17629	0.86007
1	177433381	178944309	1918	50	1.6901e-05	4.5859e-09	6.7719e-05	0.24958	0.80291
1	178944309	178954470	14	1	-1.5761e-05	5.4262e-10	2.3294e-05	-0.67659	0.49867
1	178954470	181144121	3596	50	9.0966e-05	4.7274e-09	6.8756e-05	1.323	0.18583
1	181144121	182755356	2389	50	-6.4392e-05	5.3906e-09	7.3421e-05	-0.87703	0.38047
1	182755356	184595513	2484	50	1.0523e-05	4.6566e-09	6.8239e-05	0.15421	0.87744
1	184595513	186810023	2220	50	8.779e-05	4.9579e-09	7.0412e-05	1.2468	0.21247
1	186810023	188759945	4104	50	6.1856e-06	4.8151e-09	6.9391e-05	0.089142	0.92897
1	188759945	189904130	1368	33	-5.8043e-06	2.4109e-09	4.91e-05	-0.11821	0.9059
1	189904130	191868930	3061	50	-7.2214e-06	4.3671e-09	6.6084e-05	-0.10928	0.91298
1	191868930	194107442	2866	50	5.0083e-05	4.9261e-09	7.0186e-05	0.71358	0.47549
1	194107442	196176201	3637	50	2.864e-06	4.2965e-09	6.5547e-05	0.043693	0.96515
1	196176201	197311514	1132	32	4.5064e-05	2.6489e-09	5.1467e-05	0.8756	0.38125
1	197311514	199239884	1998	50	0.00029075	7.0517e-09	8.3974e-05	3.4624	0.00053538
1	199239884	200137649	1580	50	4.9858e-06	5.3589e-09	7.3204e-05	0.068107	0.9457
1	200137649	201589975	2540	50	-3.3583e-05	8.5403e-09	9.2414e-05	-0.3634	0.71631
1	201589975	203334734	2206	50	-5.7192e-06	4.9696e-09	7.0496e-05	-0.081129	0.93534
1	203334734	204681068	2079	50	0.00014594	4.9647e-09	7.0461e-05	2.0712	0.038342
1	204681068	206073265	1933	50	7.1579e-05	5.1088e-09	7.1476e-05	1.0014	0.31661
1	206073265	208410364	2202	50	1.8271e-05	6.2076e-09	7.8788e-05	0.23189	0.81662
1	208410364	210787750	3542	50	-7.0842e-05	5.3714e-09	7.329e-05	-0.96659	0.33375
1	210787750	212842330	2928	50	1.3624e-05	4.5764e-09	6.7649e-05	0.20139	0.8404
1	212842330	214578266	2072	50	-2.5155e-06	5.4382e-09	7.3744e-05	-0.034111	0.97279
1	214578266	216243634	2208	50	-4.9418e-05	4.9618e-09	7.044e-05	-0.70156	0.48295
1	216243634	218705513	3849	50	-2.1807e-05	4.5588e-09	6.7519e-05	-0.32298	0.74671
1	218705513	219590571	1487	50	3.4931e-05	4.1971e-09	6.4785e-05	0.53918	0.58977
1	219590571	221858231	3119	50	-0.00014941	5.5606e-09	7.4569e-05	-2.0037	0.045106
1	221858231	222230220	604	35	1.5519e-05	3.1977e-09	5.6548e-05	0.27444	0.78374
1	222230220	224938520	3369	50	-2.7098e-05	4.4769e-09	6.691e-05	-0.40499	0.68548
1	224938520	226810860	2352	50	-8.6067e-05	4.8987e-09	6.9991e-05	-1.2297	0.21881
1	226810860	229156248	3805	50	6.3311e-05	4.9583e-09	7.0415e-05	0.89911	0.36859
1	229156248	230685255	2052	50	3.8536e-05	5.3824e-09	7.3365e-05	0.52527	0.5994
1	230685255	232090252	2312	50	8.8191e-05	4.8685e-09	6.9775e-05	1.2639	0.20625
1	232090252	233429284	2190	50	2.2464e-05	4.885e-09	6.9893e-05	0.3214	0.74791
1	233429284	234599434	2222	50	4.8089e-05	4.2867e-09	6.5473e-05	0.73449	0.46265
1	234599434	235819436	1725	50	0.00014428	5.2996e-09	7.2799e-05	1.9819	0.047489
1	235819436	237555628	3107	50	5.55e-05	4.8688e-09	6.9776e-05	0.7954	0.42638
1	237555628	238567807	1834	50	-6.4108e-05	5.6107e-09	7.4905e-05	-0.85586	0.39208
1	238567807	239925314	2244	50	9.4683e-06	4.642e-09	6.8132e-05	0.13897	0.88947
1	239925314	240564091	1460	50	-0.00010122	4.7893e-09	6.9205e-05	-1.4626	0.14356
1	240564091	241582220	1846	50	-3.1449e-05	4.6211e-09	6.7979e-05	-0.46264	0.64363
1	241582220	242071602	875	50	-8.7417e-07	4.2023e-09	6.4825e-05	-0.013485	0.98924
1	242071602	244109499	3045	50	-1.5226e-05	4.4864e-09	6.698e-05	-0.22732	0.82018
1	244109499	245506746	2277	50	-7.095e-05	4.3881e-09	6.6243e-05	-1.0711	0.28414
1	245506746	247344518	3770	50	-4.3449e-06	4.9998e-09	7.0709e-05	-0.061447	0.951
1	247344518	249239466	2712	50	1.9482e-05	5.2224e-09	7.2266e-05	0.26958	0.78748
2	10133	1781022	3752	50	3.3524e-05	4.3523e-09	6.5972e-05	0.50815	0.61135
2	1781022	3973779	4063	50	-5.7455e-05	4.133e-09	6.4289e-05	-0.8937	0.37148
2	3973779	5708337	2879	50	-6.9633e-05	4.8064e-09	6.9328e-05	-1.0044	0.31519
2	5708337	6836254	2102	50	-1.4463e-05	4.8836e-09	6.9883e-05	-0.20697	0.83604
2	6836254	8422147	2369	50	-2.9442e-06	4.5619e-09	6.7542e-05	-0.043591	0.96523
2	8422147	10298469	3118	50	2.2884e-05	4.7612e-09	6.9001e-05	0.33164	0.74016
2	10298469	12419150	4395	50	2.8104e-05	4.7804e-09	6.9141e-05	0.40647	0.68439
2	12419150	14335308	3248	50	3.5753e-06	4.4021e-09	6.6348e-05	0.053887	0.95703
2	14335308	16329735	3084	50	-5.9056e-05	4.5452e-09	6.7418e-05	-0.87598	0.38104
2	16329735	18647423	3393	50	-4.9196e-05	4.4949e-09	6.7044e-05	-0.73378	0.46308
2	18647423	19692404	1409	50	-3.1948e-05	4.9034e-09	7.0024e-05	-0.45625	0.64821
2	19692404	21050490	2462	50	-1.1865e-05	5.3156e-09	7.2908e-05	-0.16274	0.87073
2	21050490	23341383	2339	50	7.284e-06	4.5551e-09	6.7491e-05	0.10792	0.91406
2	23341383	24686918	1850	50	-6.0698e-06	4.8282e-09	6.9485e-05	-0.087354	0.93039
2	24686918	26894985	2443	50	5.4476e-05	6.9413e-09	8.3315e-05	0.65386	0.5132
2	26894985	28598777	1481	50	8.4062e-05	5.9422e-09	7.7086e-05	1.0905	0.27549
2	28598777	29217559	972	50	3.5588e-05	6.4676e-09	8.0422e-05	0.44252	0.65811
2	29217559	30463711	2135	50	6.1333e-05	4.546e-09	6.7424e-05	0.90966	0.363
2	30463711	31550450	2130	50	-8.3288e-05	4.9912e-09	7.0649e-05	-1.1789	0.23844
2	31550450	33363777	2064	50	-2.9584e-07	4.8465e-09	6.9617e-05	-0.0042496	0.99661
2	33363777	35345028	3801	50	-4.3344e-05	4.4464e-09	6.6681e-05	-0.65002	0.51568
2	35345028	36122006	1897	50	-1.9936e-05	4.5822e-09	6.7692e-05	-0.29451	0.76837
2	36122006	38132712	3170	50	5.5495e-05	4.6051e-09	6.7861e-05	0.81778	0.41348
2	38132712	39031337	1313	50	-8.8078e-06	4.7676e-09	6.9048e-05	-0.12756	0.8985
2	39031337	40281483	1130	50	1.8712e-05	5.4312e-09	7.3697e-05	0.2539	0.79957
2	40281483	43309590	5573	50	-4.9639e-05	4.6377e-09	6.8101e-05	-0.72891	0.46606
2	43309590	44313803	1769	50	-0.00015633	7.1678e-09	8.4663e-05	-1.8465	0.064814
2	44313803	46482634	3687	50	-0.00011531	4.7391e-09	6.8841e-05	-1.675	0.093937
2	46482634	47318772	1434	50	1.1221e-05	4.3926e-09	6.6276e-05	0.1693	0.86556
2	47318772	48213001	1363	50	2.5379e-06	4.9518e-09	7.0369e-05	0.036065	0.97123
2	48213001	50022257	3104	50	-2.8875e-05	4.8664e-09	6.976e-05	-0.41392	0.67893
2	50022257	50818928	1585	50	-5.1918e-05	4.2463e-09	6.5164e-05	-0.79673	0.42561
2	50818928	52491133	2660	50	-1.8348e-05	4.3606e-09	6.6035e-05	-0.27786	0.78112
2	52491133	53508452	2177	50	1.4137e-05	4.4547e-09	6.6744e-05	0.2118	0.83226
2	53508452	54685226	1821	50	6.8695e-05	4.7267e-09	6.8751e-05	0.99918	0.31771
2	54685226	56203345	2302	50	4.4358e-05	4.5134e-09	6.7182e-05	0.66027	0.50908
2	56203345	57429100	1926	50	1.6087e-06	4.4677e-09	6.684e-05	0.024068	0.9808
2	57429100	58297315	1559	49	2.6977e-07	4.7542e-09	6.8951e-05	0.0039125	0.99688
2	58297315	60292000	2526	50	2.2168e-05	5.025e-09	7.0887e-05	0.31272	0.7545
2	60292000	62429044	2410	50	2.577e-05	7.1698e-09	8.4675e-05	0.30434	0.76087
2	62429044	64625913	2377	50	2.4681e-05	4.7992e-09	6.9276e-05	0.35627	0.72164
2	64625913	65933444	1832	50	2.7895e-05	5.0181e-09	7.0839e-05	0.39378	0.69374
2	65933444	67226166	1736	50	-3.4498e-05	5.1461e-09	7.1736e-05	-0.4809	0.63059
2	67226166	68010176	1494	50	4.8954e-05	5.2313e-09	7.2328e-05	0.67683	0.49851
2	68010176	69139564	1925	50	6.483e-05	5.1443e-09	7.1724e-05	0.90389	0.36606
2	69139564	70755198	1848	50	8.3121e-05	5.0312e-09	7.0931e-05	1.1719	0.24126
2	70755198	73174848	3361	50	1.3684e-05	5.036e-09	7.0965e-05	0.19282	0.8471
2	73174848	75630086	2876	50	7.3297e-05	4.5854e-09	6.7715e-05	1.0824	0.27906
2	75630086	76913661	2279	50	-1.0513e-05	4.6347e-09	6.8079e-05	-0.15443	0.87727
2	76913661	78079264	2049	50	-7.9633e-06	4.4586e-09	6.6773e-05	-0.11926	0.90507
2	78079264	80050403	3384	50	4.5405e-05	4.6798e-09	6.8409e-05	0.66373	0.50686
2	80050403	81620841	2107	50	-7.1934e-06	3.9996e-09	6.3243e-05	-0.11374	0.90944
2	81620841	85140680	5269	50	1.8829e-06	4.3431e-09	6.5902e-05	0.028572	0.97721
2	85140680	88038507	2676	50	-0.00010471	4.6277e-09	6.8027e-05	-1.5392	0.12375
2	88038507	89154526	967	50	4.4273e-05	3.3868e-09	5.8196e-05	0.76076	0.4468
2	89154526	95326452	180	12	1.0238e-05	1.187e-09	3.4454e-05	0.29715	0.76635
2	95326452	98995201	2030	50	-7.0394e-06	5.7527e-09	7.5846e-05	-0.092811	0.92605
2	98995201	101822329	3786	50	-2.9209e-06	4.8026e-09	6.9301e-05	-0.042148	0.96638
2	101822329	102688765	1292	50	-7.5136e-05	5.5339e-09	7.439e-05	-1.01	0.31248
2	102688765	103588215	1604	50	-6.0951e-05	6.9519e-09	8.3378e-05	-0.73102	0.46477
2	103588215	105125034	1347	50	-7.3434e-05	4.1304e-09	6.4268e-05	-1.1426	0.25319
2	105125034	106210058	1720	50	-2.5596e-05	4.2614e-09	6.528e-05	-0.39209	0.69499
2	106210058	107408267	2006	50	2.4037e-05	4.8218e-09	6.9439e-05	0.34616	0.72922
2	107408267	108429177	1511	50	0.00010988	4.1418e-09	6.4357e-05	1.7074	0.087749
2	108429177	110572432	2548	50	9.4673e-05	4.5824e-09	6.7693e-05	1.3986	0.16195
2	110572432	113921856	3062	50	2.1045e-05	6.5777e-09	8.1103e-05	0.25948	0.79526
2	113921856	116772470	3503	50	-4.6091e-06	4.7597e-09	6.8991e-05	-0.066807	0.94674
2	116772470	118367466	2238	50	-2.2272e-05	4.562e-09	6.7542e-05	-0.32975	0.74159
2	118367466	121303783	4025	50	1.9279e-05	4.8779e-09	6.9842e-05	0.27604	0.78251
2	121303783	123302906	2598	50	6.8474e-06	4.8031e-09	6.9304e-05	0.098802	0.9213
2	123302906	124732250	2497	50	-2.2081e-05	5.0176e-09	7.0835e-05	-0.31172	0.75525
2	124732250	125840921	1796	50	-3.9288e-05	5.1579e-09	7.1819e-05	-0.54704	0.58435
2	125840921	127373764	2877	50	2.4067e-05	4.5644e-09	6.756e-05	0.35623	0.72167
2	127373764	128034347	1387	50	1.9884e-05	5.1736e-09	7.1927e-05	0.27645	0.7822
2	128034347	129474441	2122	50	4.1844e-05	5.9771e-09	7.7311e-05	0.54124	0.58834
2	129474441	130067170	1100	50	5.8163e-05	2.9092e-09	5.3937e-05	1.0783	0.28088
2	130067170	130658085	950	43	2.7366e-05	2.6185e-09	5.1171e-05	0.5348	0.59279
2	130658085	133042784	2073	50	-1.3462e-06	4.9583e-09	7.0415e-05	-0.019117	0.98475
2	133042784	135158578	3198	50	6.5037e-06	4.3507e-09	6.596e-05	0.0986	0.92146
2	135158578	137042794	1561	50	9.5446e-05	4.5952e-09	6.7788e-05	1.408	0.15913
2	137042794	138698117	2777	50	4.6177e-05	4.2605e-09	6.5272e-05	0.70745	0.47929
2	138698117	140100271	2067	50	-5.9138e-05	4.6744e-09	6.837e-05	-0.86498	0.38705
2	140100271	141805351	2878	50	-9.9973e-05	5.3072e-09	7.285e-05	-1.3723	0.16997
2	141805351	142518602	1451	50	-4.0058e-05	4.2926e-09	6.5518e-05	-0.61141	0.54093
2	142518602	144519484	2717	50	3.1481e-05	4.6797e-09	6.8409e-05	0.4602	0.64538
2	144519484	146445570	1462	50	3.4842e-05	6.0236e-09	7.7612e-05	0.44892	0.65349
2	146445570	147277162	672	35	2.6025e-05	2.5675e-09	5.067e-05	0.51362	0.60752
2	147277162	150210292	2941	50	6.22e-05	5.4919e-09	7.4108e-05	0.83933	0.40129
2	150210292	151731462	1915	50	-7.5736e-06	4.8515e-09	6.9653e-05	-0.10873	0.91341
2	151731462	152486782	1248	50	2.2674e-05	3.8536e-09	6.2077e-05	0.36525	0.71493
2	152486782	154005056	2126	50	8.5942e-05	4.7831e-09	6.916e-05	1.2427	0.214
2	154005056	155391135	2344	50	9.0499e-06	4.5604e-09	6.7531e-05	0.13401	0.89339
2	155391135	157560635	2359	50	-9.1392e-05	5.2692e-09	7.2589e-05	-1.259	0.20802
2	157560635	158533218	527	41	-7.7916e-05	3.4618e-09	5.8837e-05	-1.3243	0.18541
2	158533218	159577082	1566	50	4.5573e-05	4.8521e-09	6.9657e-05	0.65425	0.51295
2	159577082	161769733	3503	50	2.2397e-05	6.0918e-09	7.805e-05	0.28696	0.77414
2	161769733	163503551	1442	50	-0.00024532	5.9537e-09	7.716e-05	-3.1794	0.0014757
2	163503551	164466638	945	48	-4.3493e-05	3.2708e-09	5.7191e-05	-0.76049	0.44696
2	164466638	165178840	714	38	2.0545e-05	2.4591e-09	4.959e-05	0.41431	0.67865
2	165178840	167160270	2755	50	-3.3511e-05	5.2791e-09	7.2658e-05	-0.46122	0.64464
2	167160270	167355970	331	16	5.8565e-06	1.4807e-09	3.8479e-05	0.1522	0.87903
2	167355970	169968236	3674	50	4.0224e-05	4.59e-09	6.775e-05	0.59372	0.5527
2	169968236	171226245	2203	50	-5.7349e-06	4.3207e-09	6.5732e-05	-0.087248	0.93047
2	171226245	173138905	2745	50	2.1483e-05	5.2306e-09	7.2323e-05	0.29704	0.76644
2	173138905	175588929	3496	50	-2.7958e-05	4.6324e-09	6.8062e-05	-0.41078	0.68123
2	175588929	177363636	2261	50	-4.2339e-05	5.134e-09	7.1652e-05	-0.5909	0.55459
2	177363636	178553183	1723	50	2.415e-05	4.4758e-09	6.6901e-05	0.36098	0.71812
2	178553183	181312739	4233	50	-5.5724e-05	4.6597e-09	6.8262e-05	-0.81632	0.41432
2	181312739	182266031	1586	50	-2.5911e-05	3.919e-09	6.2602e-05	-0.41391	0.67894
2	182266031	184357608	2608	50	-4.0651e-05	4.5085e-09	6.7145e-05	-0.60542	0.5449
2	184357608	185280173	1675	50	7.1058e-05	3.6232e-09	6.0193e-05	1.1805	0.2378
2	185280173	189882065	5459	50	4.0616e-05	4.47e-09	6.6858e-05	0.6075	0.54352
2	189882065	191973357	2326	50	-2.8345e-06	4.8565e-09	6.9689e-05	-0.040673	0.96756
2	191973357	195861164	3419	50	0.00011437	4.7555e-09	6.896e-05	1.6585	0.097226
2	195861164	196447456	654	36	2.8264e-05	2.8547e-09	5.3429e-05	0.52901	0.5968
2	196447456	198078110	1753	50	1.6039e-06	4.6451e-09	6.8155e-05	0.023534	0.98122
2	198078110	199311125	1215	47	8.1044e-05	4.8626e-09	6.9733e-05	1.1622	0.24515
2	199311125	201576284	2227	50	-2.5685e-05	6.4169e-09	8.0106e-05	-0.32064	0.74848
2	201576284	202818637	1177	50	0.00017982	5.1785e-09	7.1962e-05	2.4989	0.012458
2	202818637	205799241	3011	50	5.0644e-05	4.5339e-09	6.7334e-05	0.75214	0.45197
2	205799241	206735704	1220	50	-7.5725e-06	4.4801e-09	6.6934e-05	-0.11313	0.90992
2	206735704	208645399	2753	50	8.6699e-05	4.8416e-09	6.9581e-05	1.246	0.21276
2	208645399	209941529	1690	50	0.00011344	5.0265e-09	7.0898e-05	1.6	0.1096
2	209941529	212379518	3595	50	-4.6734e-05	5.2828e-09	7.2683e-05	-0.64298	0.52024
2	212379518	214014282	2916	50	-7.023e-05	5.0145e-09	7.0813e-05	-0.99177	0.32131
2	214014282	215573795	2211	50	0.00010134	4.7748e-09	6.91e-05	1.4666	0.14248
2	215573795	217715661	2937	50	-2.4008e-05	5.3543e-09	7.3173e-05	-0.32811	0.74283
2	217715661	218395480	1086	50	6.8214e-06	5.3596e-09	7.3209e-05	0.093177	0.92576
2	218395480	220454551	2096	50	-6.7105e-05	5.7324e-09	7.5712e-05	-0.88631	0.37545
2	220454551	222521176	3601	50	8.4934e-06	4.6509e-09	6.8197e-05	0.12454	0.90089
2	222521176	224859419	3202	50	-5.6358e-06	3.9934e-09	6.3193e-05	-0.089184	0.92894
2	224859419	225840004	1585	50	0.00010469	4.1498e-09	6.4419e-05	1.6251	0.10414
2	225840004	228119842	3373	50	1.6768e-05	4.5494e-09	6.7449e-05	0.2486	0.80367
2	228119842	229370787	2583	50	-1.5975e-06	4.7464e-09	6.8894e-05	-0.023187	0.9815
2	229370787	231843389	4403	50	0.00014963	5.5015e-09	7.4172e-05	2.0174	0.043659
2	231843389	233550003	2236	50	1.6915e-05	4.2105e-09	6.4889e-05	0.26068	0.79434
2	233550003	235150987	2676	50	5.3729e-06	7.583e-09	8.7081e-05	0.0617	0.9508
2	235150987	236043550	1898	50	-3.5966e-05	4.114e-09	6.414e-05	-0.56075	0.57497
2	236043550	237449032	2309	50	-2.2328e-05	4.4045e-09	6.6366e-05	-0.33644	0.73654
2	237449032	238760981	2497	50	-8.4704e-05	5.5213e-09	7.4305e-05	-1.1399	0.25431
2	238760981	239952643	2317	50	-3.672e-05	5.5468e-09	7.4477e-05	-0.49305	0.62198
2	239952643	241560084	3717	50	4.2655e-06	4.4935e-09	6.7033e-05	0.063633	0.94926
2	241560084	242149921	1179	50	6.3097e-05	6.1646e-09	7.8515e-05	0.80363	0.42161
2	242149921	243188920	1563	50	0.00016457	6.2074e-09	7.8787e-05	2.0888	0.03673
3	60157	1441779	2424	50	1.8863e-05	4.619e-09	6.7963e-05	0.27755	0.78136
3	1441779	2992120	3959	50	1.5149e-05	4.3047e-09	6.561e-05	0.2309	0.81739
3	2992120	4431647	3032	50	-3.6263e-05	4.3945e-09	6.6291e-05	-0.54702	0.58436
3	4431647	6083183	3253	50	8.4882e-05	4.2756e-09	6.5388e-05	1.2981	0.19424
3	6083183	7083387	1901	50	-6.5599e-05	4.6853e-09	6.845e-05	-0.95836	0.33788
3	7083387	8648561	3501	50	-8.7564e-05	4.5602e-09	6.7529e-05	-1.2967	0.19474
3	8648561	9543183	1602	50	3.5195e-05	4.8466e-09	6.9618e-05	0.50555	0.61317
3	9543183	11019665	2235	50	-7.198e-06	4.923e-09	7.0164e-05	-0.10259	0.91829
3	11019665	13070799	2778	50	-3.7029e-05	4.8153e-09	6.9392e-05	-0.53362	0.59361
3	13070799	14816900	3268	50	-4.395e-06	4.9957e-09	7.068e-05	-0.062182	0.95042
3	14816900	16282442	2178	50	7.6847e-06	4.3609e-09	6.6037e-05	0.11637	0.90736
3	16282442	17891118	1964	50	8.3468e-05	5.4302e-09	7.369e-05	1.1327	0.25734
3	17891118	19125144	1623	50	4.9536e-06	6.5255e-09	8.078e-05	0.061322	0.9511
3	19125144	20091348	949	46	-8.8863e-06	3.6363e-09	6.0301e-05	-0.14736	0.88284
3	20091348	21643707	3128	50	2.5067e-05	4.4441e-09	6.6664e-05	0.37602	0.7069
3	21643707	22204244	1849	50	5.1669e-05	4.9038e-09	7.0027e-05	0.73785	0.46061
3	22204244	23804865	2898	50	-3.2295e-05	4.8696e-09	6.9783e-05	-0.46279	0.64351
3	23804865	25461558	2867	50	-1.7532e-05	4.9457e-09	7.0326e-05	-0.2493	0.80313
3	25461558	26877769	1964	50	3.8701e-05	4.2411e-09	6.5124e-05	0.59427	0.55233
3	26877769	27840910	1481	50	7.5029e-06	4.3121e-09	6.5666e-05	0.11426	0.90903
3	27840910	29142260	1896	50	9.1659e-06	4.2882e-09	6.5485e-05	0.13997	0.88868
3	29142260	30717955	2911	50	-2.8047e-05	5.1233e-09	7.1577e-05	-0.39185	0.69517
3	30717955	32351715	2562	50	2.0268e-05	4.4489e-09	6.67e-05	0.30386	0.76123
3	32351715	33255592	1416	50	9.453e-05	4.5811e-09	6.7684e-05	1.3966	0.16252
3	33255592	35283458	2870	50	-4.7579e-05	4.7535e-09	6.8945e-05	-0.69009	0.49014
3	35283458	36486842	1757	50	5.129e-05	4.5951e-09	6.7787e-05	0.75663	0.44927
3	36486842	38356116	1986	50	3.2372e-05	4.4725e-09	6.6877e-05	0.48406	0.62835
3	38356116	40221298	2752	50	3.5664e-06	4.5174e-09	6.7212e-05	0.053062	0.95768
3	40221298	41064528	596	35	0.00010424	2.7412e-09	5.2357e-05	1.991	0.046476
3	41064528	42540002	2477	50	6.8237e-05	5.5367e-09	7.4409e-05	0.91706	0.35911
3	42540002	45165153	2720	50	-2.1136e-05	5.1294e-09	7.162e-05	-0.29512	0.7679
3	45165153	46657500	2667	50	3.4472e-05	5.6962e-09	7.5473e-05	0.45674	0.64786
3	46657500	47727212	754	32	-7.4552e-05	4.2213e-09	6.4972e-05	-1.1474	0.2512
3	47727212	49316972	834	29	7.939e-05	6.0269e-09	7.7633e-05	1.0226	0.30648
3	49316972	51832015	1869	45	1.071e-05	9.2405e-09	9.6128e-05	0.11142	0.91129
3	51832015	54081390	2291	50	6.3106e-05	6.0451e-09	7.775e-05	0.81165	0.41699
3	54081390	55348860	2212	50	-2.8513e-05	4.8623e-09	6.973e-05	-0.40891	0.68261
3	55348860	56433907	1515	50	2.2787e-05	4.6536e-09	6.8217e-05	0.33403	0.73836
3	56433907	58157519	2519	50	1.6792e-05	4.7099e-09	6.8629e-05	0.24468	0.8067
3	58157519	60272906	3715	50	5.7515e-05	5.0226e-09	7.0871e-05	0.81155	0.41705
3	60272906	62355666	3578	50	6.6128e-05	4.2054e-09	6.4849e-05	1.0197	0.30786
3	62355666	63669286	2426	50	-5.5025e-06	4.4729e-09	6.688e-05	-0.082275	0.93443
3	63669286	65273538	2607	50	2.5559e-06	4.5477e-09	6.7437e-05	0.037901	0.96977
3	65273538	66270447	1519	50	6.4891e-06	4.1554e-09	6.4462e-05	0.10066	0.91982
3	66270447	68286914	2822	50	-5.0071e-05	4.7918e-09	6.9223e-05	-0.72332	0.46948
3	68286914	69276762	1502	50	-5.1109e-05	4.6245e-09	6.8004e-05	-0.75157	0.45231
3	69276762	70449028	1926	50	0.00013396	5.0483e-09	7.1051e-05	1.8855	0.059368
3	70449028	72529329	2840	50	5.5772e-06	4.9661e-09	7.047e-05	0.079142	0.93692
3	72529329	74321817	2841	50	5.9876e-05	4.2296e-09	6.5036e-05	0.92066	0.35723
3	74321817	75704949	1378	50	-3.7296e-05	4.4362e-09	6.6605e-05	-0.55996	0.57551
3	75704949	77508835	2505	50	5.7688e-06	4.3802e-09	6.6183e-05	0.087165	0.93054
3	77508835	79024541	1835	50	9.9369e-06	4.8019e-09	6.9296e-05	0.1434	0.88598
3	79024541	81427310	3176	50	-5.8745e-06	3.9651e-09	6.2969e-05	-0.093293	0.92567
3	81427310	82643886	1548	50	-5.7375e-05	3.6074e-09	6.0062e-05	-0.95526	0.33944
3	82643886	84367479	2203	50	-6.6331e-05	4.5831e-09	6.7699e-05	-0.9798	0.32718
3	84367479	85582231	1847	49	-1.1042e-05	4.0952e-09	6.3994e-05	-0.17254	0.86301
3	85582231	87409732	2757	50	-2.8413e-05	5.6424e-09	7.5116e-05	-0.37825	0.70524
3	87409732	88298373	1382	43	9.8449e-05	3.2899e-09	5.7358e-05	1.7164	0.086088
3	88298373	94255316	2931	50	3.9237e-05	4.5285e-09	6.7294e-05	0.58306	0.55985
3	94255316	95311971	1632	40	-1.357e-05	3.4549e-09	5.8779e-05	-0.23086	0.81743
3	95311971	98215950	3704	50	-5.0778e-05	4.8265e-09	6.9473e-05	-0.7309	0.46484
3	98215950	99373762	1858	50	-6.2788e-05	4.273e-09	6.5368e-05	-0.96053	0.33679
3	99373762	100592217	1232	50	1.8575e-05	4.0082e-09	6.331e-05	0.2934	0.76922
3	100592217	103084960	3685	50	2.9319e-06	5.9534e-09	7.7158e-05	0.037998	0.96969
3	103084960	104581613	3052	50	1.2204e-05	5.1262e-09	7.1598e-05	0.17045	0.86465
3	104581613	106982811	3964	50	-1.7457e-05	4.4278e-09	6.6542e-05	-0.26235	0.79305
3	106982811	109522395	3731	50	-4.6949e-05	5.2786e-09	7.2654e-05	-0.64621	0.51815
3	109522395	110513770	1602	50	2.7749e-05	3.5897e-09	5.9914e-05	0.46314	0.64326
3	110513770	112815699	3158	50	5.083e-05	4.7072e-09	6.8609e-05	0.74086	0.45878
3	112815699	113947863	1356	50	9.407e-05	4.8361e-09	6.9542e-05	1.3527	0.17615
3	113947863	115447080	1305	50	-2.8398e-07	4.5931e-09	6.7773e-05	-0.0041902	0.99666
3	115447080	116800153	2163	50	-4.6e-06	4.8062e-09	6.9327e-05	-0.066353	0.9471
3	116800153	118530251	2602	50	2.0553e-05	4.4513e-09	6.6718e-05	0.30806	0.75804
3	118530251	120523055	2887	50	0.00010421	4.6052e-09	6.7862e-05	1.5357	0.12462
3	120523055	121974097	1965	50	-2.3181e-05	3.966e-09	6.2976e-05	-0.36809	0.7128
3	121974097	123517768	2195	50	9.2641e-05	4.5336e-09	6.7332e-05	1.3759	0.16886
3	123517768	124936642	2283	50	-9.8381e-06	4.6421e-09	6.8133e-05	-0.1444	0.88519
3	124936642	126214943	2588	50	2.0095e-05	4.5158e-09	6.72e-05	0.29904	0.76491
3	126214943	128194861	2676	50	2.5351e-05	4.5899e-09	6.7749e-05	0.37419	0.70827
3	128194861	130244735	2333	50	6.0092e-05	4.7286e-09	6.8765e-05	0.87388	0.38218
3	130244735	131836516	2323	50	-2.6846e-05	4.5694e-09	6.7598e-05	-0.39714	0.69126
3	131836516	133252173	2548	50	5.1846e-06	4.8935e-09	6.9954e-05	0.074115	0.94092
3	133252173	135456906	3208	50	-1.3133e-05	4.5589e-09	6.7519e-05	-0.1945	0.84578
3	135456906	137371083	2190	50	0.00010838	4.8066e-09	6.933e-05	1.5632	0.11801
3	137371083	139954597	3182	50	-6.5108e-05	4.8119e-09	6.9368e-05	-0.93859	0.34794
3	139954597	141339097	1732	50	-1.4535e-05	4.6367e-09	6.8093e-05	-0.21345	0.83097
3	141339097	143164628	2750	50	-0.0001135	5.8149e-09	7.6256e-05	-1.4884	0.13665
3	143164628	144410816	1673	50	5.2644e-05	5.0071e-09	7.0761e-05	0.74397	0.45689
3	144410816	145664619	2213	50	1.2551e-05	4.8406e-09	6.9574e-05	0.1804	0.85684
3	145664619	146726629	1832	50	-3.2506e-06	4.9216e-09	7.0154e-05	-0.046335	0.96304
3	146726629	149043237	3152	50	1.8348e-05	4.4687e-09	6.6848e-05	0.27447	0.78372
3	149043237	150252004	1837	50	-8.722e-06	5.1075e-09	7.1467e-05	-0.12204	0.90286
3	150252004	151348730	1448	50	-6.0035e-05	4.5384e-09	6.7368e-05	-0.89116	0.37285
3	151348730	153256571	2961	50	6.0939e-05	4.8513e-09	6.9651e-05	0.87491	0.38162
3	153256571	154714218	2195	50	-5.2466e-05	4.5274e-09	6.7286e-05	-0.77974	0.43554
3	154714218	156008700	1532	50	-7.5962e-05	4.7895e-09	6.9206e-05	-1.0976	0.27237
3	156008700	157312028	1689	50	-9.3907e-05	4.196e-09	6.4777e-05	-1.4497	0.14714
3	157312028	159477890	3209	50	0.00011275	4.5171e-09	6.7209e-05	1.6776	0.093426
3	159477890	161524504	2367	50	-2.8868e-05	5.1237e-09	7.158e-05	-0.4033	0.68673
3	161524504	163253205	3720	50	5.1215e-05	4.9417e-09	7.0297e-05	0.72855	0.46628
3	163253205	165055469	3194	50	-3.9743e-05	4.8565e-09	6.9689e-05	-0.5703	0.56848
3	165055469	167117429	3077	50	-5.9201e-05	4.3775e-09	6.6163e-05	-0.89478	0.3709
3	167117429	168580960	1837	50	2.853e-05	4.5956e-09	6.779e-05	0.42086	0.67386
3	168580960	170964909	3093	50	3.9571e-05	4.4282e-09	6.6545e-05	0.59465	0.55208
3	170964909	172295731	2177	50	8.1216e-05	4.5906e-09	6.7754e-05	1.1987	0.23065
3	172295731	173477285	1526	50	-5.7216e-06	4.6123e-09	6.7914e-05	-0.084248	0.93286
3	173477285	175116539	2899	50	6.8654e-05	4.6887e-09	6.8474e-05	1.0026	0.31604
3	175116539	176320287	1924	50	-1.286e-05	4.3284e-09	6.5791e-05	-0.19547	0.84503
3	176320287	178107165	2542	50	-3.9769e-05	5.1133e-09	7.1508e-05	-0.55614	0.57811
3	178107165	179374586	1877	50	1.1507e-05	4.8301e-09	6.9499e-05	0.16557	0.8685
3	179374586	181511166	2230	50	-4.4149e-05	4.3154e-09	6.5692e-05	-0.67207	0.50154
3	181511166	183769683	2887	50	-5.8067e-05	5.1082e-09	7.1472e-05	-0.81245	0.41654
3	183769683	185068255	1871	50	-2.0155e-05	4.9706e-09	7.0503e-05	-0.28587	0.77498
3	185068255	186890344	2735	50	-8.7404e-06	4.8359e-09	6.9541e-05	-0.12569	0.89998
3	186890344	188856214	2794	50	9.5878e-05	5.8141e-09	7.625e-05	1.2574	0.2086
3	188856214	190226607	2813	50	4.1616e-05	4.4862e-09	6.6979e-05	0.62133	0.53438
3	190226607	192343814	3893	50	1.224e-06	4.4667e-09	6.6833e-05	0.018315	0.98539
3	192343814	194059671	2868	50	6.4455e-05	4.4969e-09	6.7059e-05	0.96117	0.33647
3	194059671	194786674	1903	50	1.1902e-05	4.4666e-09	6.6833e-05	0.17809	0.85865
3	194786674	195971408	1612	50	-1.8929e-05	5.017e-09	7.083e-05	-0.26724	0.78929
3	195971408	197075987	1747	50	-2.8125e-05	5.3002e-09	7.2803e-05	-0.38632	0.69926
3	197075987	197946622	887	50	3.269e-05	4.702e-09	6.8571e-05	0.47673	0.63355
4	10240	694715	731	36	3.5993e-05	2.3906e-09	4.8894e-05	0.73616	0.46163
4	694715	1478711	1316	50	-4.3137e-06	4.875e-09	6.9821e-05	-0.061783	0.95074
4	1478711	2842979	1960	50	4.0365e-06	5.0655e-09	7.1173e-05	0.056715	0.95477
4	2842979	3846040	1457	50	-2.6477e-05	5.3054e-09	7.2838e-05	-0.3635	0.71623
4	3846040	4684116	1665	50	2.178e-05	4.4289e-09	6.655e-05	0.32727	0.74346
4	4684116	5502388	1597	50	-1.7067e-05	4.387e-09	6.6234e-05	-0.25767	0.79666
4	5502388	6773043	2853	50	1.1561e-05	4.8193e-09	6.9421e-05	0.16653	0.86774
4	6773043	7539692	1922	50	-2.8989e-06	5.3608e-09	7.3217e-05	-0.039593	0.96842
4	7539692	8152235	1546	50	4.9621e-05	4.5075e-09	6.7138e-05	0.73909	0.45985
4	8152235	9326479	1941	50	-1.956e-05	4.83e-09	6.9498e-05	-0.28144	0.77837
4	9326479	10699152	2671	50	5.0978e-05	4.9407e-09	7.029e-05	0.72526	0.46829
4	10699152	12323034	3232	50	6.1849e-05	4.602e-09	6.7838e-05	0.91172	0.36192
4	12323034	14272001	3242	50	4.1086e-05	4.4271e-09	6.6536e-05	0.6175	0.5369
4	14272001	15147446	1448	50	-1.7014e-05	4.6884e-09	6.8472e-05	-0.24848	0.80376
4	15147446	15927009	1207	50	1.2302e-05	4.2359e-09	6.5084e-05	0.18901	0.85008
4	15927009	17383322	2528	50	5.4063e-05	4.4733e-09	6.6883e-05	0.80832	0.41891
4	17383322	18841874	2145	50	-9.0827e-05	4.9152e-09	7.0109e-05	-1.2955	0.19514
4	18841874	20544557	2586	50	-6.127e-05	4.9841e-09	7.0598e-05	-0.86787	0.38546
4	20544557	22319347	3173	50	-6.567e-05	4.8528e-09	6.9662e-05	-0.9427	0.34584
4	22319347	24135529	2768	50	2.8437e-05	4.7606e-09	6.8997e-05	0.41215	0.68023
4	24135529	25609322	2291	50	4.62e-05	4.3144e-09	6.5684e-05	0.70337	0.48182
4	25609322	27343722	2259	50	6.3131e-05	5.1114e-09	7.1494e-05	0.88303	0.37722
4	27343722	27965868	1131	50	1.3872e-05	3.9048e-09	6.2488e-05	0.222	0.82432
4	27965868	29762208	3452	50	4.1762e-05	4.7366e-09	6.8823e-05	0.6068	0.54398
4	29762208	30454535	902	46	5.9391e-05	2.8632e-09	5.3509e-05	1.1099	0.26703
4	30454535	31782981	2241	50	-1.5911e-05	4.743e-09	6.8869e-05	-0.23103	0.81729
4	31782981	33172766	2716	50	-5.5215e-05	4.8911e-09	6.9936e-05	-0.7895	0.42982
4	33172766	35151415	2594	50	-0.00011062	4.5128e-09	6.7178e-05	-1.6466	0.099637
4	35151415	36020436	2038	50	-4.6508e-06	4.3367e-09	6.5854e-05	-0.070623	0.9437
4	36020436	37255047	2579	50	5.2713e-05	5.3483e-09	7.3132e-05	0.72079	0.47104
4	37255047	38907022	3330	50	0.00015762	5.1755e-09	7.1941e-05	2.191	0.028451
4	38907022	40202609	2075	50	-3.3803e-05	4.7392e-09	6.8842e-05	-0.49102	0.62341
4	40202609	42213058	3347	50	5.4123e-06	4.8418e-09	6.9583e-05	0.077782	0.938
4	42213058	43965045	2934	50	4.6077e-06	4.4704e-09	6.6861e-05	0.068914	0.94506
4	43965045	45189157	2256	50	5.8529e-05	4.4647e-09	6.6818e-05	0.87594	0.38106
4	45189157	47411896	2434	50	-4.5743e-06	4.4558e-09	6.6752e-05	-0.068527	0.94537
4	47411896	48123600	1188	47	7.499e-05	3.5338e-09	5.9446e-05	1.2615	0.20713
4	48123600	53877433	2268	50	-6.7146e-05	5.0667e-09	7.1181e-05	-0.94331	0.34552
4	53877433	55429556	2292	50	-3.8383e-05	4.6002e-09	6.7825e-05	-0.56591	0.57146
4	55429556	56547644	1762	50	2.948e-05	5.0703e-09	7.1206e-05	0.41401	0.67886
4	56547644	58935008	4423	50	-2.4364e-05	4.6434e-09	6.8142e-05	-0.35755	0.72068
4	58935008	60741087	3501	50	3.8679e-05	4.4075e-09	6.6389e-05	0.58261	0.56015
4	60741087	62371763	2723	50	-3.881e-05	5.0649e-09	7.1168e-05	-0.54532	0.58553
4	62371763	64341001	3195	50	-3.6539e-05	4.3618e-09	6.6044e-05	-0.55326	0.58009
4	64341001	66600492	3560	50	-3.1593e-05	4.4467e-09	6.6684e-05	-0.47377	0.63566
4	66600492	68059497	2334	50	-9.4136e-06	4.4467e-09	6.6684e-05	-0.14117	0.88774
4	68059497	68854765	1369	50	7.3115e-05	3.3009e-09	5.7453e-05	1.2726	0.20316
4	68854765	71049152	4185	50	-6.4947e-05	4.7209e-09	6.8709e-05	-0.94525	0.34453
4	71049152	72140558	1566	50	-6.7399e-05	3.919e-09	6.2602e-05	-1.0766	0.28165
4	72140558	74592390	2793	50	1.9631e-05	4.5457e-09	6.7422e-05	0.29116	0.77093
4	74592390	77130707	3688	50	8.0868e-05	5.4471e-09	7.3804e-05	1.0957	0.27321
4	77130707	79093979	3285	50	8.9638e-06	4.6518e-09	6.8204e-05	0.13143	0.89544
4	79093979	80990297	2696	50	5.4944e-05	4.565e-09	6.7564e-05	0.81321	0.4161
4	80990297	82125315	1170	50	-9.5216e-06	3.5509e-09	5.9589e-05	-0.15979	0.87305
4	82125315	83372593	1875	50	5.114e-05	4.7043e-09	6.8588e-05	0.74561	0.4559
4	83372593	84799656	2232	50	1.6036e-05	5.6034e-09	7.4856e-05	0.21423	0.83037
4	84799656	86930609	2915	50	4.3666e-05	4.7536e-09	6.8946e-05	0.63334	0.52651
4	86930609	87534648	610	29	5.2748e-05	2.2586e-09	4.7525e-05	1.1099	0.26704
4	87534648	89238028	2663	50	-3.7539e-05	4.988e-09	7.0625e-05	-0.53152	0.59506
4	89238028	90231564	1471	50	0.00019065	5.5975e-09	7.4816e-05	2.5483	0.010825
4	90231564	91560677	1619	50	-6.2169e-08	5.139e-09	7.1687e-05	-0.00086722	0.99931
4	91560677	94233299	3135	50	5.2882e-05	4.5927e-09	6.7769e-05	0.78032	0.4352
4	94233299	96182188	2815	50	3.9118e-07	5.1082e-09	7.1472e-05	0.0054732	0.99563
4	96182188	97540703	2344	50	0.00010533	4.6366e-09	6.8093e-05	1.5468	0.12191
4	97540703	99424067	2599	50	3.4201e-06	4.5207e-09	6.7236e-05	0.050868	0.95943
4	99424067	100678360	1981	50	-2.6525e-05	5.1712e-09	7.1911e-05	-0.36885	0.71224
4	100678360	103221356	4097	50	-7.0582e-05	5.9903e-09	7.7397e-05	-0.91195	0.3618
4	103221356	105305294	2500	50	-5.2719e-05	4.9357e-09	7.0255e-05	-0.7504	0.45301
4	105305294	107501305	2558	50	5.1323e-05	5.1957e-09	7.2081e-05	0.71202	0.47645
4	107501305	108815348	1588	50	-4.4986e-05	5.1849e-09	7.2006e-05	-0.62475	0.53213
4	108815348	111256567	3471	50	4.4883e-05	4.2785e-09	6.5411e-05	0.68618	0.4926
4	111256567	113870102	3280	50	-1.8119e-05	4.7159e-09	6.8672e-05	-0.26385	0.79189
4	113870102	115666246	2779	50	3.3436e-05	4.3675e-09	6.6087e-05	0.50593	0.6129
4	115666246	117276929	2481	50	4.1253e-06	4.5274e-09	6.7286e-05	0.06131	0.95111
4	117276929	118479918	2251	50	6.5083e-05	5.1161e-09	7.1527e-05	0.90991	0.36287
4	118479918	119933512	2134	50	-0.00012518	5.4194e-09	7.3616e-05	-1.7005	0.089038
4	119933512	120392684	883	30	-2.5708e-05	2.6731e-09	5.1702e-05	-0.49723	0.61903
4	120392684	122657987	4006	50	3.1521e-05	4.7062e-09	6.8601e-05	0.45949	0.64588
4	122657987	124286481	2013	50	0.00014382	7.5144e-09	8.6685e-05	1.6591	0.097096
4	124286481	125210862	1409	50	6.2329e-05	4.3614e-09	6.6041e-05	0.9438	0.34527
4	125210862	126480886	1882	50	-4.1107e-05	5.0224e-09	7.0869e-05	-0.58004	0.56189
4	126480886	127275477	1349	50	-7.8447e-06	4.285e-09	6.546e-05	-0.11984	0.90461
4	127275477	127830293	1042	48	-2.0455e-05	3.0607e-09	5.5324e-05	-0.36973	0.71158
4	127830293	128996665	891	33	-4.5397e-05	2.4752e-09	4.9752e-05	-0.91246	0.36152
4	128996665	130591885	2119	50	-0.00011324	4.981e-09	7.0576e-05	-1.6045	0.10861
4	130591885	131283821	924	41	-2.4242e-05	3.2208e-09	5.6752e-05	-0.42715	0.66927
4	131283821	132954033	2557	50	-3.9574e-05	4.7863e-09	6.9183e-05	-0.57202	0.56731
4	132954033	134628434	2765	50	2.0159e-05	4.4853e-09	6.6972e-05	0.301	0.76341
4	134628434	136566407	3083	50	8.254e-05	4.3746e-09	6.6141e-05	1.2479	0.21205
4	136566407	138541971	3753	50	2.8905e-05	4.5732e-09	6.7626e-05	0.42743	0.66906
4	138541971	139556511	1834	50	1.9439e-05	4.8361e-09	6.9542e-05	0.27953	0.77984
4	139556511	141084631	2160	50	-4.0019e-05	4.3576e-09	6.6012e-05	-0.60624	0.54435
4	141084631	143443265	3209	50	1.7337e-05	4.8722e-09	6.9801e-05	0.24838	0.80384
4	143443265	146178187	3070	50	-7.9406e-06	5.5619e-09	7.4578e-05	-0.10647	0.91521
4	146178187	148521873	2678	50	5.9464e-05	4.7156e-09	6.867e-05	0.86593	0.38653
4	148521873	150683580	2422	50	5.4585e-05	5.2331e-09	7.234e-05	0.75456	0.45051
4	150683580	152782184	2021	50	-8.8156e-06	4.6504e-09	6.8194e-05	-0.12927	0.89714
4	152782184	154477641	2076	50	2.1576e-05	4.7446e-09	6.8881e-05	0.31323	0.75411
4	154477641	155056126	1120	50	7.573e-05	4.5261e-09	6.7276e-05	1.1257	0.26031
4	155056126	157485097	4114	50	-0.00011324	5.1572e-09	7.1813e-05	-1.5769	0.11482
4	157485097	158743718	1845	50	8.6823e-05	4.9996e-09	7.0708e-05	1.2279	0.21948
4	158743718	161058864	2945	50	7.5932e-05	4.7349e-09	6.8811e-05	1.1035	0.26981
4	161058864	161826435	1670	50	7.4689e-05	4.7882e-09	6.9197e-05	1.0794	0.28042
4	161826435	163243679	3430	50	6.3522e-08	5.0243e-09	7.0882e-05	0.00089617	0.99928
4	163243679	164478234	1848	50	7.0636e-05	4.3745e-09	6.614e-05	1.068	0.28553
4	164478234	165823448	2351	50	2.0359e-05	4.4325e-09	6.6577e-05	0.30579	0.75976
4	165823448	167018858	1995	50	1.1743e-05	4.7872e-09	6.9189e-05	0.16972	0.86523
4	167018858	167852917	1162	47	6.2837e-05	3.2691e-09	5.7176e-05	1.099	0.27176
4	167852917	169676825	2707	50	-0.00013177	5.023e-09	7.0873e-05	-1.8593	0.062987
4	169676825	170776510	1331	50	1.2414e-05	4.5041e-09	6.7112e-05	0.18498	0.85325
4	170776510	172558635	2580	50	2.2494e-05	4.2383e-09	6.5102e-05	0.34552	0.7297
4	172558635	174264132	1982	50	4.048e-05	4.8151e-09	6.9391e-05	0.58336	0.55965
4	174264132	176570716	3433	50	2.9099e-05	5.0269e-09	7.0901e-05	0.41042	0.6815
4	176570716	178991910	4343	50	2.3308e-05	4.5659e-09	6.7571e-05	0.34493	0.73014
4	178991910	180122043	2055	50	1.903e-05	4.7266e-09	6.875e-05	0.2768	0.78193
4	180122043	182066807	4121	50	5.9708e-06	4.4307e-09	6.6563e-05	0.089701	0.92852
4	182066807	183371275	2864	50	-2.4831e-05	4.6016e-09	6.7835e-05	-0.36606	0.71432
4	183371275	184929455	3012	50	8.1609e-05	4.3106e-09	6.5655e-05	1.243	0.21387
4	184929455	186909090	4273	50	6.8799e-05	4.2811e-09	6.543e-05	1.0515	0.29304
4	186909090	188472981	2850	50	9.8909e-07	4.7344e-09	6.8807e-05	0.014375	0.98853
4	188472981	189693511	3080	50	4.3544e-05	4.4409e-09	6.664e-05	0.65342	0.51349
4	189693511	191043594	2555	50	5.0083e-05	4.7399e-09	6.8847e-05	0.72746	0.46694
5	11940	982252	1409	50	3.8236e-05	5.1681e-09	7.1889e-05	0.53188	0.59481
5	982252	2132442	2378	50	2.4253e-06	4.3811e-09	6.619e-05	0.036641	0.97077
5	2132442	3361941	3297	50	3.2852e-05	4.5194e-09	6.7227e-05	0.48868	0.62507
5	3361941	4632110	2294	50	-2.4195e-05	4.827e-09	6.9477e-05	-0.34825	0.72765
5	4632110	5973233	2584	50	1.0117e-05	4.7712e-09	6.9074e-05	0.14647	0.88355
5	5973233	7143218	2310	50	6.9909e-05	4.2916e-09	6.551e-05	1.0671	0.28591
5	7143218	8446336	2458	50	1.911e-05	4.3075e-09	6.5631e-05	0.29117	0.77092
5	8446336	9718832	2477	50	3.5718e-05	4.4084e-09	6.6396e-05	0.53795	0.59061
5	9718832	11173271	2656	50	0.00012967	5.085e-09	7.1309e-05	1.8184	0.069
5	11173271	13464832	2978	50	2.6573e-05	5.1206e-09	7.1558e-05	0.37135	0.71038
5	13464832	14757804	2056	50	8.5263e-05	5.2783e-09	7.2652e-05	1.1736	0.24056
5	14757804	16963613	2720	50	-4.3858e-05	4.7917e-09	6.9222e-05	-0.63359	0.52635
5	16963613	18051592	1395	50	3.0166e-05	4.8629e-09	6.9735e-05	0.43258	0.66532
5	18051592	19917716	3256	50	-7.9786e-06	4.3423e-09	6.5896e-05	-0.12108	0.90363
5	19917716	22152073	2353	50	9.2951e-05	4.9753e-09	7.0536e-05	1.3178	0.18758
5	22152073	23494324	1894	50	2.1179e-05	4.8689e-09	6.9777e-05	0.30352	0.7615
5	23494324	26184851	4421	50	-4.5439e-06	5.2396e-09	7.2385e-05	-0.062774	0.94995
5	26184851	26857604	1031	50	-7.8469e-06	3.2233e-09	5.6774e-05	-0.13821	0.89007
5	26857604	27984513	1670	50	5.6059e-05	4.7145e-09	6.8662e-05	0.81644	0.41425
5	27984513	29714820	3030	50	7.1496e-06	4.2778e-09	6.5405e-05	0.10931	0.91295
5	29714820	31390249	2847	50	-2.2285e-05	5.2387e-09	7.2379e-05	-0.30789	0.75817
5	31390249	33500180	3458	50	4.756e-05	4.2316e-09	6.5051e-05	0.73112	0.4647
5	33500180	35048970	2353	50	-4.0586e-05	4.6757e-09	6.8379e-05	-0.59355	0.55282
5	35048970	36433954	1819	50	0.00012726	4.6312e-09	6.8053e-05	1.87	0.061486
5	36433954	38802410	3144	50	-5.6131e-05	4.8733e-09	6.9809e-05	-0.80407	0.42136
5	38802410	40287729	2241	50	0.00013096	8.3573e-09	9.1418e-05	1.4325	0.15199
5	40287729	41888710	2493	50	6.5496e-05	1.3899e-08	0.00011789	0.55556	0.57851
5	41888710	43983499	1967	50	-7.8342e-05	4.9464e-09	7.0331e-05	-1.1139	0.26532
5	43983499	50163398	3505	50	1.5517e-05	4.9831e-09	7.0591e-05	0.21982	0.82601
5	50163398	52134622	2718	50	2.5488e-05	4.5079e-09	6.7141e-05	0.37962	0.70422
5	52134622	53703044	2895	50	-3.849e-05	4.7821e-09	6.9153e-05	-0.55659	0.57781
5	53703044	55417349	2839	50	8.5747e-05	5.4813e-09	7.4035e-05	1.1582	0.24679
5	55417349	56621102	1876	50	0.00013535	5.2661e-09	7.2568e-05	1.8651	0.062166
5	56621102	57340073	1123	50	-5.1299e-06	3.7007e-09	6.0834e-05	-0.084327	0.9328
5	57340073	58524622	2417	50	3.2358e-05	4.4922e-09	6.7024e-05	0.48278	0.62925
5	58524622	60935907	2805	50	-1.7966e-05	4.6711e-09	6.8345e-05	-0.26287	0.79265
5	60935907	61672995	914	45	-1.1441e-06	3.6108e-09	6.009e-05	-0.01904	0.98481
5	61672995	63218987	2412	50	-1.4938e-05	4.6702e-09	6.8339e-05	-0.21859	0.82697
5	63218987	63968304	831	38	-8.0563e-06	2.6127e-09	5.1114e-05	-0.15761	0.87476
5	63968304	65911286	2621	50	9.7745e-05	4.535e-09	6.7343e-05	1.4515	0.14665
5	65911286	67850860	2697	50	-9.8672e-05	5.0366e-09	7.0969e-05	-1.3903	0.16442
5	67850860	71240456	2072	50	-2.8315e-05	4.5069e-09	6.7133e-05	-0.42178	0.67319
5	71240456	73759326	3613	50	-1.7433e-05	5.138e-09	7.168e-05	-0.2432	0.80785
5	73759326	75798866	3070	50	5.9153e-05	4.2684e-09	6.5333e-05	0.90542	0.36525
5	75798866	77623332	2813	50	-4.9413e-05	4.5767e-09	6.7651e-05	-0.73041	0.46514
5	77623332	79393144	2573	50	7.7091e-05	5.1496e-09	7.1761e-05	1.0743	0.2827
5	79393144	80481471	1959	50	1.2987e-05	4.7847e-09	6.9171e-05	0.18774	0.85108
5	80481471	82025648	1848	50	9.5127e-05	4.637e-09	6.8095e-05	1.397	0.16242
5	82025648	83972689	2132	50	8.1553e-05	4.7255e-09	6.8742e-05	1.1864	0.23548
5	83972689	85767290	3664	50	0.00010383	4.7049e-09	6.8592e-05	1.5137	0.13009
5	85767290	87389991	1355	50	-4.8004e-05	4.2033e-09	6.4833e-05	-0.74042	0.45904
5	87389991	88891530	1098	50	-8.3141e-06	4.0331e-09	6.3507e-05	-0.13092	0.89584
5	88891530	90422654	1426	50	1.7545e-05	4.9553e-09	7.0394e-05	0.24924	0.80317
5	90422654	91840542	1360	50	8.4697e-06	4.2441e-09	6.5147e-05	0.13001	0.89656
5	91840542	93809984	1364	50	1.037e-05	4.6041e-09	6.7853e-05	0.15283	0.87853
5	93809984	95963519	2544	50	-1.0764e-05	4.9055e-09	7.0039e-05	-0.15369	0.87786
5	95963519	97315601	2156	50	-1.6562e-05	6.7881e-09	8.239e-05	-0.20102	0.84068
5	97315601	99260992	3004	50	-9.461e-07	5.2331e-09	7.234e-05	-0.013079	0.98957
5	99260992	101578769	2914	50	2.4176e-07	4.9263e-09	7.0187e-05	0.0034445	0.99725
5	101578769	103320005	2234	50	-3.9277e-05	5.1541e-09	7.1792e-05	-0.5471	0.58431
5	103320005	104851483	2252	50	-1.2981e-05	4.4942e-09	6.7039e-05	-0.19364	0.84646
5	104851483	105893055	1234	49	-4.2257e-05	4.3543e-09	6.5987e-05	-0.64039	0.52192
5	105893055	107264196	2311	50	-5.319e-05	4.3959e-09	6.6302e-05	-0.80224	0.42241
5	107264196	108633934	2324	50	-1.4987e-05	4.8831e-09	6.988e-05	-0.21447	0.83018
5	108633934	110821144	2643	50	-1.7841e-06	4.6268e-09	6.802e-05	-0.026229	0.97908
5	110821144	111981562	1786	50	-0.00016658	5.0931e-09	7.1366e-05	-2.3341	0.019588
5	111981562	113396285	2384	50	-3.2572e-05	4.9273e-09	7.0195e-05	-0.46403	0.64263
5	113396285	114830370	2248	50	-7.0829e-05	5.6131e-09	7.4921e-05	-0.94538	0.34446
5	114830370	115831047	1840	50	3.8255e-06	4.3556e-09	6.5997e-05	0.057965	0.95378
5	115831047	117346213	2375	50	-3.5778e-05	4.4224e-09	6.6501e-05	-0.53801	0.59057
5	117346213	118608820	1714	50	6.3912e-05	5.4704e-09	7.3962e-05	0.86412	0.38752
5	118608820	119669042	1597	50	2.2295e-05	4.752e-09	6.8934e-05	0.32342	0.74638
5	119669042	120452166	1254	50	2.0727e-05	3.1465e-09	5.6094e-05	0.3695	0.71175
5	120452166	122556905	3250	50	-0.00010283	4.4545e-09	6.6742e-05	-1.5407	0.12338
5	122556905	123798100	1837	50	7.1645e-05	5.0431e-09	7.1015e-05	1.0089	0.31303
5	123798100	125785649	3625	50	1.6469e-06	4.2569e-09	6.5245e-05	0.025242	0.97986
5	125785649	127344604	1809	50	-9.9044e-05	5.1392e-09	7.1688e-05	-1.3816	0.1671
5	127344604	129519025	3491	50	-1.2394e-05	5.1673e-09	7.1884e-05	-0.17242	0.86311
5	129519025	132139649	2366	50	0.00030076	9.9129e-09	9.9564e-05	3.0208	0.002521
5	132139649	134777401	3222	50	7.5447e-05	5.1888e-09	7.2034e-05	1.0474	0.29492
5	134777401	136376050	2383	50	-3.5898e-06	4.3667e-09	6.6081e-05	-0.054324	0.95668
5	136376050	139265072	2550	50	2.2425e-05	5.2602e-09	7.2528e-05	0.30919	0.75718
5	139265072	140645971	1328	50	1.0265e-05	4.0282e-09	6.3468e-05	0.16173	0.87152
5	140645971	142981248	3051	50	5.2318e-06	6.0264e-09	7.763e-05	0.067394	0.94627
5	142981248	144943354	2808	50	-3.0837e-05	4.765e-09	6.9029e-05	-0.44673	0.65507
5	144943354	147181998	2894	50	-6.741e-05	4.618e-09	6.7956e-05	-0.99197	0.32121
5	147181998	148662624	2121	50	-1.2453e-05	4.894e-09	6.9957e-05	-0.17801	0.85871
5	148662624	150561298	2722	50	9.9999e-05	7.1046e-09	8.4289e-05	1.1864	0.23547
5	150561298	152867774	3913	50	1.5804e-05	4.8194e-09	6.9422e-05	0.22765	0.81991
5	152867774	153773088	1696	50	0.00012475	4.6203e-09	6.7973e-05	1.8352	0.066471
5	153773088	155373505	2263	50	3.9594e-05	4.4468e-09	6.6684e-05	0.59376	0.55268
5	155373505	156628700	1641	50	3.3607e-05	5.477e-09	7.4007e-05	0.45411	0.64975
5	156628700	158825698	3621	50	-0.00052944	1.208e-08	0.00010991	-4.8171	1.4565e-06
5	158825698	159973944	1702	50	-0.00072837	1.3294e-08	0.0001153	-6.3172	2.6628e-10
5	159973944	161482133	2226	50	5.2873e-05	4.6645e-09	6.8297e-05	0.77417	0.43883
5	161482133	162743908	1653	50	-6.4137e-06	4.6879e-09	6.8468e-05	-0.093674	0.92537
5	162743908	163771582	1737	50	-3.8053e-05	4.3495e-09	6.5951e-05	-0.57698	0.56395
5	163771582	165642395	2583	50	-5.9895e-05	4.9415e-09	7.0296e-05	-0.85204	0.39419
5	165642395	166847740	1631	50	6.1809e-05	4.3454e-09	6.592e-05	0.93764	0.34843
5	166847740	168525318	2306	50	5.1674e-05	4.9711e-09	7.0506e-05	0.73291	0.46362
5	168525318	169505664	1552	50	1.2446e-05	4.8844e-09	6.9889e-05	0.17808	0.85866
5	169505664	171074292	2496	50	-0.00011759	4.7808e-09	6.9144e-05	-1.7007	0.088996
5	171074292	172678327	2470	50	-2.705e-05	4.5737e-09	6.7629e-05	-0.39997	0.68918
5	172678327	173642871	1898	50	2.1474e-05	4.9252e-09	7.018e-05	0.30598	0.75962
5	173642871	175450595	2960	50	-1.1345e-05	4.2039e-09	6.4837e-05	-0.17498	0.8611
5	175450595	177251507	1390	50	2.9652e-05	5.4705e-09	7.3963e-05	0.4009	0.68849
5	177251507	178413464	2381	50	8.087e-05	4.2759e-09	6.539e-05	1.2367	0.21619
5	178413464	179401244	1624	50	9.8352e-05	4.8855e-09	6.9897e-05	1.4071	0.15939
5	179401244	180559933	2103	50	-6.8419e-05	5.0196e-09	7.0849e-05	-0.9657	0.3342
5	180559933	180885156	183	16	-2.0261e-05	1.4167e-09	3.764e-05	-0.53828	0.59038
6	73924	1452362	2321	50	0.00015378	5.3973e-09	7.3466e-05	2.0933	0.036327
6	1452362	2458936	1588	50	1.0697e-05	4.3672e-09	6.6085e-05	0.16187	0.87141
6	2458936	3573593	2227	50	-4.2341e-05	4.21e-09	6.4884e-05	-0.65256	0.51404
6	3573593	4617817	2196	50	2.4798e-05	4.3527e-09	6.5975e-05	0.37587	0.70701
6	4617817	5791472	2118	50	4.1226e-05	4.5938e-09	6.7777e-05	0.60826	0.54302
6	5791472	6785207	2030	50	1.3681e-05	4.7195e-09	6.8699e-05	0.19915	0.84215
6	6785207	7808936	2009	50	1.6693e-05	5.2284e-09	7.2308e-05	0.23085	0.81743
6	7808936	9020026	2371	50	1.6093e-05	4.6489e-09	6.8183e-05	0.23603	0.81341
6	9020026	10540317	2544	50	8.0864e-05	4.4022e-09	6.6349e-05	1.2188	0.22294
6	10540317	11790816	1961	50	-3.1744e-05	4.2154e-09	6.4926e-05	-0.48893	0.62489
6	11790816	13209388	2083	50	-7.3538e-05	5.3782e-09	7.3336e-05	-1.0028	0.31598
6	13209388	14802924	2255	50	6.305e-05	4.752e-09	6.8935e-05	0.91462	0.36039
6	14802924	17386405	3913	50	-7.1915e-05	4.9839e-09	7.0597e-05	-1.0187	0.30836
6	17386405	19207487	3143	50	1.2598e-05	5.3083e-09	7.2858e-05	0.17292	0.86272
6	19207487	21684065	4102	50	0.00012491	6.4625e-09	8.0389e-05	1.5538	0.12023
6	21684065	22748307	2042	50	5.9525e-05	4.6717e-09	6.835e-05	0.87088	0.38382
6	22748307	23936619	2357	50	5.9276e-05	4.4663e-09	6.683e-05	0.88696	0.3751
6	23936619	24852275	1631	50	1.2636e-06	4.3216e-09	6.5739e-05	0.019222	0.98466
6	24852275	25684587	1782	50	3.2557e-05	5.4383e-09	7.3745e-05	0.44148	0.65886
6	25684587	26791233	1849	50	0.00027185	5.8948e-09	7.6778e-05	3.5408	0.00039892
6	26791233	28017819	1306	37	0.00035683	6.6684e-09	8.166e-05	4.3696	1.2445e-05
6	28017819	28917608	1282	34	0.00035974	1.1712e-08	0.00010822	3.324	0.00088725
6	28917608	29737971	1631	47	0.00064402	2.2353e-08	0.00014951	4.3076	1.6505e-05
6	29737971	30798168	3124	50	0.00051068	3.5095e-08	0.00018734	2.726	0.00641
6	30798168	31571218	4270	50	0.0013833	7.5831e-08	0.00027537	5.0235	5.0751e-07
6	31571218	32682664	2630	50	0.0013042	6.0562e-08	0.00024609	5.2997	1.1599e-07
6	32682664	33236497	2301	50	0.00099365	2.5476e-08	0.00015961	6.2253	4.8052e-10
6	33236497	35455756	3183	50	0.00012406	7.9006e-09	8.8886e-05	1.3957	0.16281
6	35455756	37572596	3107	50	9.0896e-05	5.239e-09	7.2381e-05	1.2558	0.20919
6	37572596	39295677	3064	50	-9.0299e-06	4.6349e-09	6.808e-05	-0.13264	0.89448
6	39295677	40345115	1376	50	1.9454e-05	4.4408e-09	6.6639e-05	0.29193	0.77034
6	40345115	42038721	2692	50	4.0988e-05	5.0871e-09	7.1324e-05	0.57468	0.56551
6	42038721	43756169	1770	50	1.0598e-05	4.8593e-09	6.9709e-05	0.15203	0.87916
6	43756169	45406563	2392	50	-1.6667e-05	4.7478e-09	6.8904e-05	-0.24189	0.80887
6	45406563	47311898	2606	50	6.5855e-05	4.9654e-09	7.0466e-05	0.93456	0.35001
6	47311898	48391125	1749	50	2.5773e-07	4.381e-09	6.6189e-05	0.0038939	0.99689
6	48391125	50386145	3056	50	-4.6792e-05	4.7335e-09	6.88e-05	-0.68011	0.49643
6	50386145	52210476	2707	50	-0.00011769	4.7891e-09	6.9203e-05	-1.7006	0.089014
6	52210476	53279102	1644	50	5.9775e-05	4.5746e-09	6.7636e-05	0.88377	0.37682
6	53279102	55468270	3922	50	9.2845e-05	4.916e-09	7.0114e-05	1.3242	0.18544
6	55468270	56105313	1127	36	6.6634e-05	2.7607e-09	5.2542e-05	1.2682	0.20473
6	56105313	57599465	1368	50	6.3241e-06	4.0741e-09	6.3829e-05	0.099078	0.92108
6	57599465	61880512	1554	26	5.3774e-05	3.2521e-09	5.7027e-05	0.94296	0.3457
6	61880512	63552888	2307	41	-5.5883e-05	3.0536e-09	5.5259e-05	-1.0113	0.31188
6	63552888	65765742	3139	50	1.5839e-05	4.7701e-09	6.9066e-05	0.22934	0.81861
6	65765742	67329215	3403	50	0.00010179	4.8238e-09	6.9453e-05	1.4656	0.14275
6	67329215	68849483	3421	50	-8.1128e-05	4.8136e-09	6.938e-05	-1.1693	0.24227
6	68849483	69523448	1457	50	-3.0019e-05	3.3662e-09	5.8019e-05	-0.51741	0.60487
6	69523448	71609510	3449	50	-4.4126e-05	4.5796e-09	6.7673e-05	-0.65205	0.51437
6	71609510	73450097	2867	50	-2.9568e-05	4.9142e-09	7.0101e-05	-0.42179	0.67318
6	73450097	75462003	3073	50	3.2806e-05	5.1118e-09	7.1497e-05	0.45885	0.64634
6	75462003	77414881	2257	50	-1.2988e-05	4.0157e-09	6.337e-05	-0.20496	0.8376
6	77414881	78957728	2873	50	1.1427e-05	4.5351e-09	6.7343e-05	0.16968	0.86526
6	78957728	80691170	2743	50	-7.1359e-05	4.8967e-09	6.9976e-05	-1.0198	0.30784
6	80691170	81929222	2469	50	3.72e-05	3.6983e-09	6.0813e-05	0.61171	0.54073
6	81929222	83127149	1554	50	3.0963e-05	4.7665e-09	6.904e-05	0.44848	0.65381
6	83127149	85209989	2246	50	3.8747e-05	5.0039e-09	7.0738e-05	0.54775	0.58387
6	85209989	87069500	3085	50	2.1188e-05	4.7245e-09	6.8735e-05	0.30826	0.75788
6	87069500	88822140	2664	50	0.00011066	5.1208e-09	7.156e-05	1.5464	0.122
6	88822140	89973052	1838	50	-1.6989e-05	4.9082e-09	7.0059e-05	-0.2425	0.80839
6	89973052	91843196	2655	50	-4.6173e-06	5.4165e-09	7.3597e-05	-0.062738	0.94998
6	91843196	93428644	2342	50	2.4346e-05	5.1712e-09	7.1911e-05	0.33856	0.73494
6	93428644	94118142	1368	50	4.1979e-06	4.4176e-09	6.6465e-05	0.063159	0.94964
6	94118142	94441175	313	15	1.3322e-05	1.6351e-09	4.0436e-05	0.32946	0.74181
6	94441175	97093511	3600	50	-2.8108e-05	4.7117e-09	6.8642e-05	-0.40949	0.68218
6	97093511	97842284	1096	46	7.1434e-06	3.1652e-09	5.626e-05	0.12697	0.89896
6	97842284	100630146	3569	50	4.7201e-05	4.8989e-09	6.9992e-05	0.67438	0.50007
6	100630146	102636772	2400	50	-3.4313e-05	4.7527e-09	6.894e-05	-0.49773	0.61868
6	102636772	103983395	2039	50	5.6723e-05	4.4999e-09	6.7082e-05	0.84559	0.39778
6	103983395	106056733	3230	50	2.2666e-06	4.5211e-09	6.7239e-05	0.033709	0.97311
6	106056733	107450306	2440	50	4.899e-05	5.3621e-09	7.3226e-05	0.66902	0.50348
6	107450306	108464380	1270	50	1.9056e-05	4.5789e-09	6.7668e-05	0.28162	0.77824
6	108464380	110304247	2056	50	4.7518e-05	4.5697e-09	6.76e-05	0.70293	0.4821
6	110304247	112345014	2423	50	0.00024203	6.348e-09	7.9674e-05	3.0378	0.0023834
6	112345014	114220833	2492	50	-5.6624e-05	5.0946e-09	7.1376e-05	-0.79331	0.4276
6	114220833	116131396	2807	50	3.2923e-05	4.1571e-09	6.4476e-05	0.51063	0.60961
6	116131396	117672972	2015	50	2.9626e-05	5.6283e-09	7.5022e-05	0.39489	0.69292
6	117672972	118963115	1660	50	-3.7974e-05	4.8559e-09	6.9685e-05	-0.54494	0.5858
6	118963115	119963278	1402	50	-1.2004e-05	4.2987e-09	6.5565e-05	-0.18309	0.85473
6	119963278	120512128	945	33	3.1874e-05	2.2955e-09	4.7912e-05	0.66526	0.50588
6	120512128	121905676	2084	50	-2.2994e-05	4.3592e-09	6.6024e-05	-0.34826	0.72764
6	121905676	123856181	3103	50	-2.2888e-05	5.1558e-09	7.1804e-05	-0.31876	0.74991
6	123856181	125424383	1934	50	-9.6314e-05	4.9014e-09	7.001e-05	-1.3757	0.16891
6	125424383	127540461	1807	50	4.4041e-05	5.6961e-09	7.5473e-05	0.58354	0.55953
6	127540461	129861031	2633	50	7.5679e-05	4.633e-09	6.8066e-05	1.1118	0.2662
6	129861031	130935454	1950	50	3.7877e-05	5.3646e-09	7.3243e-05	0.51713	0.60506
6	130935454	132765669	2550	50	-1.7877e-05	4.7724e-09	6.9083e-05	-0.25878	0.79581
6	132765669	134244243	2199	50	4.8529e-06	4.9057e-09	7.0041e-05	0.069286	0.94476
6	134244243	136224177	2407	50	6.9937e-05	4.4537e-09	6.6736e-05	1.048	0.29465
6	136224177	137614218	1140	50	-2.8366e-05	5.1296e-09	7.1621e-05	-0.39605	0.69207
6	137614218	138822629	1872	50	8.6711e-05	6.1682e-09	7.8538e-05	1.1041	0.26957
6	138822629	139845436	1531	50	0.00012776	4.9803e-09	7.0572e-05	1.8103	0.070248
6	139845436	142288479	2755	50	5.7045e-05	5.4687e-09	7.3951e-05	0.7714	0.44047
6	142288479	145319810	3754	50	-7.8982e-05	4.4241e-09	6.6514e-05	-1.1875	0.23505
6	145319810	146665424	1496	46	-1.5232e-05	3.5944e-09	5.9953e-05	-0.25407	0.79944
6	146665424	148920352	3300	50	1.1136e-06	4.5378e-09	6.7363e-05	0.016532	0.98681
6	148920352	150253404	2330	50	5.177e-05	6.1117e-09	7.8177e-05	0.66221	0.50784
6	150253404	151912703	3443	50	1.619e-05	4.7255e-09	6.8742e-05	0.23552	0.8138
6	151912703	153094496	1990	50	-5.7195e-06	4.7388e-09	6.8839e-05	-0.083085	0.93378
6	153094496	154974120	3739	50	1.3506e-05	4.1836e-09	6.4681e-05	0.20882	0.83459
6	154974120	156763326	2826	50	-4.1068e-06	4.376e-09	6.6152e-05	-0.062082	0.9505
6	156763326	158218719	1776	50	-2.477e-05	5.1209e-09	7.156e-05	-0.34614	0.72924
6	158218719	160580497	4618	50	0.00017769	5.5419e-09	7.4444e-05	2.3869	0.016993
6	160580497	162169564	2841	50	6.8662e-05	4.307e-09	6.5628e-05	1.0462	0.29545
6	162169564	162931203	1565	50	8.167e-05	4.802e-09	6.9296e-05	1.1786	0.23857
6	162931203	164383521	2915	50	2.6389e-05	4.6613e-09	6.8274e-05	0.38651	0.69912
6	164383521	165586864	2519	50	-3.7928e-05	3.9956e-09	6.321e-05	-0.60003	0.54849
6	165586864	167024733	3033	50	-2.881e-05	4.5012e-09	6.7091e-05	-0.42942	0.66762
6	167024733	168042835	1836	50	5.5025e-05	7.8694e-09	8.8709e-05	0.62029	0.53507
6	168042835	169382050	3282	50	-1.5143e-05	4.6148e-09	6.7932e-05	-0.22291	0.8236
6	169382050	170330173	1664	50	-2.1017e-05	5.0576e-09	7.1117e-05	-0.29553	0.76759
6	170330173	171051270	1206	50	-2.5259e-05	5.3292e-09	7.3002e-05	-0.34601	0.72934
7	16161	972752	1349	50	6.5029e-05	4.4035e-09	6.6359e-05	0.97997	0.3271
7	972752	1353067	862	48	1.5569e-05	4.2968e-09	6.555e-05	0.23752	0.81225
7	1353067	2062398	1210	50	4.5765e-05	4.9026e-09	7.0018e-05	0.65362	0.51336
7	2062398	2772227	1258	50	4.4476e-05	4.8313e-09	6.9508e-05	0.63987	0.52226
7	2772227	4573428	4036	50	5.0544e-05	5.2683e-09	7.2583e-05	0.69636	0.4862
7	4573428	5416232	1628	50	4.5534e-05	4.7562e-09	6.8965e-05	0.66024	0.5091
7	5416232	5854526	578	46	5.5673e-05	3.6706e-09	6.0585e-05	0.91892	0.35814
7	5854526	6573857	967	50	-2.8946e-05	5.5922e-09	7.4781e-05	-0.38707	0.6987
7	6573857	7808752	2536	50	-1.1173e-05	5.2785e-09	7.2653e-05	-0.15379	0.87777
7	7808752	9123423	2806	50	9.6773e-05	4.6443e-09	6.8149e-05	1.42	0.1556
7	9123423	9987499	1999	50	-2.3039e-05	4.5543e-09	6.7486e-05	-0.3414	0.73281
7	9987499	11299198	2681	50	-6.3674e-05	5.33e-09	7.3007e-05	-0.87216	0.38312
7	11299198	12635461	3490	50	1.8976e-05	4.5049e-09	6.7118e-05	0.28272	0.77739
7	12635461	13884202	2852	50	3.2482e-06	4.6673e-09	6.8318e-05	0.047545	0.96208
7	13884202	15143657	1990	50	6.6007e-05	4.4349e-09	6.6595e-05	0.99117	0.3216
7	15143657	16902069	3203	50	3.2351e-05	4.7189e-09	6.8694e-05	0.47094	0.63768
7	16902069	19481547	3432	50	-1.9712e-05	4.5422e-09	6.7396e-05	-0.29248	0.76992
7	19481547	20124908	1225	50	-5.2166e-05	4.5521e-09	6.7469e-05	-0.77318	0.43941
7	20124908	22507629	4664	50	5.8761e-05	4.9196e-09	7.014e-05	0.83777	0.40216
7	22507629	23471442	1352	50	3.9613e-05	5.2365e-09	7.2363e-05	0.54742	0.58409
7	23471442	25077259	2808	50	6.8658e-05	4.1895e-09	6.4727e-05	1.0607	0.28881
7	25077259	25909555	1628	50	-2.0649e-05	4.9956e-09	7.0679e-05	-0.29214	0.77018
7	25909555	28360309	3560	50	-4.9644e-05	5.2892e-09	7.2727e-05	-0.6826	0.49486
7	28360309	31137289	4411	50	-1.7524e-05	4.5134e-09	6.7182e-05	-0.26084	0.79422
7	31137289	33555768	4460	50	4.5311e-05	5.0215e-09	7.0863e-05	0.63942	0.52255
7	33555768	36213538	4020	50	1.8768e-05	4.8966e-09	6.9976e-05	0.26821	0.78854
7	36213538	37555184	2200	50	-1.1397e-05	5.4291e-09	7.3682e-05	-0.15468	0.87708
7	37555184	38966703	2778	50	2.8841e-05	4.5357e-09	6.7348e-05	0.42824	0.66848
7	38966703	39862670	1318	50	-6.1163e-05	4.7975e-09	6.9264e-05	-0.88304	0.37721
7	39862670	42001811	2494	50	1.4698e-05	5.1044e-09	7.1445e-05	0.20572	0.83701
7	42001811	43159074	1888	50	-4.2207e-05	4.7388e-09	6.8839e-05	-0.61313	0.53979
7	43159074	44763828	2351	50	-5.4378e-05	5.2037e-09	7.2137e-05	-0.75382	0.45096
7	44763828	45952922	1776	50	0.00011935	5.2149e-09	7.2214e-05	1.6527	0.098384
7	45952922	46986720	2028	50	4.702e-05	4.5631e-09	6.7551e-05	0.69607	0.48639
7	46986720	49212278	4327	50	2.0849e-05	4.5387e-09	6.737e-05	0.30948	0.75696
7	49212278	51675322	4266	50	-0.00011759	6.0714e-09	7.7919e-05	-1.5092	0.13125
7	51675322	53176312	3477	50	4.0743e-05	4.5069e-09	6.7133e-05	0.60689	0.54392
7	53176312	54222976	2115	50	-2.7309e-05	4.4776e-09	6.6915e-05	-0.40811	0.68319
7	54222976	55691584	2818	50	-4.2243e-05	4.3301e-09	6.5803e-05	-0.64196	0.5209
7	55691584	57382638	2461	50	-8.2794e-05	4.647e-09	6.8169e-05	-1.2145	0.22454
7	57382638	63307359	2093	50	-7.9635e-05	4.5615e-09	6.7539e-05	-1.1791	0.23836
7	63307359	63641125	484	16	6.1873e-06	1.7815e-09	4.2207e-05	0.14659	0.88345
7	63641125	65689809	2271	50	-2.251e-05	4.9109e-09	7.0078e-05	-0.32122	0.74805
7	65689809	68234074	5012	50	4.2032e-05	4.1113e-09	6.412e-05	0.65552	0.51213
7	68234074	69085364	1489	50	-7.0213e-05	4.4267e-09	6.6534e-05	-1.0553	0.29129
7	69085364	71874885	3978	50	0.00010129	5.0595e-09	7.113e-05	1.424	0.15444
7	71874885	73334602	875	50	2.9458e-05	4.5391e-09	6.7373e-05	0.43723	0.66194
7	73334602	76458564	2381	50	7.2692e-05	5.2806e-09	7.2668e-05	1.0003	0.31715
7	76458564	78093859	2709	50	6.5547e-05	4.8426e-09	6.9589e-05	0.94192	0.34623
7	78093859	79888069	2867	50	-8.376e-05	4.8674e-09	6.9767e-05	-1.2006	0.22991
7	79888069	82022686	2911	50	6.8797e-05	4.8963e-09	6.9973e-05	0.98318	0.32552
7	82022686	83801203	2999	50	-7.6714e-06	4.458e-09	6.6768e-05	-0.1149	0.90853
7	83801203	85572182	2254	50	-7.7021e-05	4.918e-09	7.0128e-05	-1.0983	0.27208
7	85572182	87825004	2590	50	-2.7154e-05	4.6983e-09	6.8544e-05	-0.39616	0.69199
7	87825004	90661784	4756	50	-2.2823e-05	4.5069e-09	6.7134e-05	-0.33997	0.73388
7	90661784	92493752	1689	50	-7.2492e-06	4.5216e-09	6.7243e-05	-0.10781	0.91415
7	92493752	93966601	1371	50	1.3498e-05	5.0301e-09	7.0923e-05	0.19031	0.84906
7	93966601	96073508	2659	50	2.8562e-05	4.5434e-09	6.7405e-05	0.42374	0.67176
7	96073508	97099570	1387	50	-7.3702e-05	4.7837e-09	6.9164e-05	-1.0656	0.2866
7	97099570	98715474	2360	50	1.4136e-05	4.2936e-09	6.5525e-05	0.21574	0.82919
7	98715474	100196651	913	46	-3.5862e-05	4.8886e-09	6.9918e-05	-0.51292	0.60801
7	100196651	101199253	1507	50	-0.00010294	5.9337e-09	7.703e-05	-1.3363	0.18144
7	101199253	103197510	2040	50	5.6008e-06	4.6994e-09	6.8552e-05	0.081701	0.93488
7	103197510	104159525	2032	50	4.1894e-05	4.4167e-09	6.6459e-05	0.63037	0.52845
7	104159525	105682905	1917	50	4.9971e-05	4.3645e-09	6.6065e-05	0.7564	0.44941
7	105682905	107780178	2877	50	0.00014724	6.8492e-09	8.276e-05	1.7791	0.075218
7	107780178	109647594	2443	50	-2.1219e-05	4.3338e-09	6.5831e-05	-0.32233	0.7472
7	109647594	112618684	3245	50	-6.5056e-05	4.6678e-09	6.8321e-05	-0.9522	0.34099
7	112618684	113712387	1209	50	3.6085e-05	3.4827e-09	5.9014e-05	0.61147	0.54089
7	113712387	116780178	3148	50	-2.3916e-05	4.7839e-09	6.9166e-05	-0.34577	0.72951
7	116780178	118351581	1616	50	-2.5226e-05	4.7699e-09	6.9065e-05	-0.36526	0.71492
7	118351581	121045273	2542	50	2.7137e-05	4.6001e-09	6.7824e-05	0.40011	0.68907
7	121045273	121933630	1203	50	-5.4878e-05	4.2647e-09	6.5305e-05	-0.84034	0.40072
7	121933630	124156805	3208	50	7.1769e-06	4.7748e-09	6.91e-05	0.10386	0.91728
7	124156805	124167552	26	3	-3.9225e-06	4.0431e-10	2.0107e-05	-0.19508	0.84533
7	124167552	126519170	4060	50	2.3896e-05	4.3808e-09	6.6188e-05	0.36103	0.71807
7	126519170	126869221	464	22	-7.627e-05	1.859e-09	4.3116e-05	-1.7689	0.076903
7	126869221	128778386	2694	50	1.4331e-05	4.6438e-09	6.8146e-05	0.2103	0.83343
7	128778386	130422414	2197	50	-3.4558e-05	4.5784e-09	6.7664e-05	-0.51073	0.60954
7	130422414	132805848	3410	50	2.0425e-05	4.7556e-09	6.8961e-05	0.29618	0.7671
7	132805848	134307596	2096	50	-1.3925e-05	4.3797e-09	6.618e-05	-0.21041	0.83335
7	134307596	135591083	2019	50	-8.6683e-06	5.1338e-09	7.1651e-05	-0.12098	0.90371
7	135591083	136876562	1957	50	-7.6708e-05	4.631e-09	6.8051e-05	-1.1272	0.25965
7	136876562	138744679	2574	50	6.6832e-07	4.2964e-09	6.5547e-05	0.010196	0.99186
7	138744679	139933177	1228	50	2.111e-05	4.4945e-09	6.7041e-05	0.31488	0.75286
7	139933177	140235210	684	50	-1.7971e-05	3.6101e-09	6.0084e-05	-0.29909	0.76487
7	140235210	141226557	1006	50	-4.8053e-05	3.8398e-09	6.1966e-05	-0.77547	0.43806
7	141226557	142656310	1207	50	5.8321e-05	5.8249e-09	7.6321e-05	0.76415	0.44478
7	142656310	144968289	2479	50	-4.5707e-05	4.876e-09	6.9829e-05	-0.65456	0.51275
7	144968289	146427960	2359	50	-4.0785e-05	4.6227e-09	6.7991e-05	-0.59986	0.5486
7	146427960	147815318	2656	50	0.00012513	4.6515e-09	6.8202e-05	1.8346	0.066561
7	147815318	149840658	3039	50	4.0528e-05	5.7896e-09	7.6089e-05	0.53264	0.59428
7	149840658	150711505	1715	50	-4.6472e-05	4.9486e-09	7.0346e-05	-0.66062	0.50886
7	150711505	152249806	2010	50	-4.2139e-05	4.5864e-09	6.7723e-05	-0.62222	0.53379
7	152249806	153674019	2621	50	3.569e-05	4.8189e-09	6.9419e-05	0.51412	0.60717
7	153674019	154964730	2267	50	2.8819e-05	4.6795e-09	6.8407e-05	0.42128	0.67355
7	154964730	156065250	2398	50	-2.0994e-05	4.0603e-09	6.3721e-05	-0.32947	0.7418
7	156065250	157634597	2741	50	6.2659e-05	4.4612e-09	6.6792e-05	0.93812	0.34818
7	157634597	159128575	2691	50	6.1133e-06	4.5846e-09	6.771e-05	0.090287	0.92806
8	10422	1044217	1890	50	3.7394e-06	5.3763e-09	7.3323e-05	0.050999	0.95933
8	1044217	1163245	395	26	-2.1027e-05	2.5117e-09	5.0117e-05	-0.41956	0.67481
8	1163245	2042942	2017	50	4.8362e-05	4.4894e-09	6.7003e-05	0.72178	0.47043
8	2042942	2573279	843	50	4.0337e-05	4.7679e-09	6.905e-05	0.58417	0.55911
8	2573279	3392926	2565	50	-5.649e-05	4.5991e-09	6.7816e-05	-0.83298	0.40486
8	3392926	3783017	1665	50	8.3021e-05	4.6979e-09	6.8541e-05	1.2113	0.2258
8	3783017	4480476	2518	50	4.9794e-06	4.6191e-09	6.7964e-05	0.073266	0.94159
8	4480476	5146927	1976	50	-5.2263e-05	4.5993e-09	6.7818e-05	-0.77063	0.44092
8	5146927	6142797	3395	50	2.9058e-05	4.5157e-09	6.7199e-05	0.43241	0.66544
8	6142797	7153079	2171	50	1.7951e-05	4.3607e-09	6.6035e-05	0.27184	0.78575
8	7153079	9154694	2453	50	-6.3727e-05	5.0892e-09	7.1339e-05	-0.8933	0.3717
8	9154694	9640787	980	45	5.1059e-05	4.2409e-09	6.5123e-05	0.78405	0.43301
8	9640787	10463197	1819	50	-6.1185e-05	5.3787e-09	7.334e-05	-0.83427	0.40413
8	10463197	11278998	1597	50	4.3641e-05	4.8165e-09	6.9401e-05	0.62883	0.52946
8	11278998	13491775	3948	50	-1.7072e-05	4.5485e-09	6.7443e-05	-0.25314	0.80016
8	13491775	13944992	1781	50	2.2085e-05	4.6774e-09	6.8391e-05	0.32292	0.74676
8	13944992	15991660	5049	50	-1.076e-05	4.431e-09	6.6566e-05	-0.16164	0.87159
8	15991660	17387876	2357	50	-4.1245e-05	4.4243e-09	6.6515e-05	-0.62009	0.5352
8	17387876	17836399	1142	50	2.5573e-06	4.6749e-09	6.8373e-05	0.037402	0.97016
8	17836399	19492840	3674	50	-1.759e-05	4.0755e-09	6.384e-05	-0.27554	0.7829
8	19492840	20060856	1288	50	1.2541e-05	4.4032e-09	6.6357e-05	0.18899	0.8501
8	20060856	21661737	2688	50	-4.1549e-06	4.7422e-09	6.8864e-05	-0.060336	0.95189
8	21661737	22897057	1673	50	-1.4218e-05	4.5247e-09	6.7266e-05	-0.21137	0.8326
8	22897057	24674718	2937	50	-4.2521e-05	4.6e-09	6.7824e-05	-0.62694	0.5307
8	24674718	25483454	1260	50	5.9849e-05	4.3881e-09	6.6243e-05	0.90348	0.36627
8	25483454	26682525	2442	50	4.2962e-05	5.1151e-09	7.152e-05	0.6007	0.54804
8	26682525	28162392	2990	50	4.2169e-06	4.8198e-09	6.9425e-05	0.06074	0.95157
8	28162392	29327896	1333	50	-9.463e-05	4.2977e-09	6.5557e-05	-1.4435	0.14889
8	29327896	31133729	2222	50	-2.6185e-05	4.9427e-09	7.0304e-05	-0.37245	0.70956
8	31133729	31548360	719	35	9.2643e-05	2.7177e-09	5.2131e-05	1.7771	0.07555
8	31548360	32977218	2076	50	-1.5935e-05	4.7732e-09	6.9088e-05	-0.23064	0.81759
8	32977218	35317232	3031	50	4.155e-05	4.5134e-09	6.7182e-05	0.61846	0.53627
8	35317232	37379389	1536	50	5.3516e-05	4.7291e-09	6.8769e-05	0.77821	0.43645
8	37379389	38938806	1449	50	7.3399e-05	5.4504e-09	7.3827e-05	0.99421	0.32012
8	38938806	40703337	2868	50	6.9534e-05	4.524e-09	6.726e-05	1.0338	0.30123
8	40703337	41721454	1822	50	-9.0696e-05	5.0765e-09	7.1249e-05	-1.2729	0.20304
8	41721454	42773823	793	43	-4.7945e-05	4.391e-09	6.6265e-05	-0.72353	0.46935
8	42773823	46841315	301	19	-1.454e-05	1.9195e-09	4.3812e-05	-0.33188	0.73998
8	46841315	50082470	2202	50	-3.2538e-05	5.8393e-09	7.6415e-05	-0.42581	0.67025
8	50082470	53302930	4772	50	-3.6954e-05	4.8404e-09	6.9573e-05	-0.53115	0.59531
8	53302930	54418044	1994	50	-3.2884e-05	5.6989e-09	7.5491e-05	-0.43561	0.66312
8	54418044	55945581	1907	50	-7.4426e-05	4.723e-09	6.8724e-05	-1.083	0.27882
8	55945581	56956383	1508	50	8.0023e-06	4.8219e-09	6.944e-05	0.11524	0.90825
8	56956383	59068651	3564	50	5.0368e-05	4.6191e-09	6.7964e-05	0.74109	0.45864
8	59068651	59728100	1140	50	5.6916e-05	3.7506e-09	6.1242e-05	0.92936	0.3527
8	59728100	62329099	3248	50	-4.6869e-05	5.2967e-09	7.2779e-05	-0.644	0.51958
8	62329099	63349306	1320	50	-1.5732e-05	3.9013e-09	6.246e-05	-0.25188	0.80114
8	63349306	65232872	2544	50	-1.3963e-05	5.1027e-09	7.1433e-05	-0.19547	0.84502
8	65232872	66489090	1435	50	7.2939e-05	5.4491e-09	7.3818e-05	0.9881	0.32311
8	66489090	69863057	3712	50	-2.0511e-05	4.8559e-09	6.9684e-05	-0.29434	0.7685
8	69863057	70867979	1655	50	-5.6244e-05	5.4078e-09	7.3538e-05	-0.76484	0.44437
8	70867979	72289454	2042	50	3.1341e-05	4.9839e-09	7.0597e-05	0.44394	0.65708
8	72289454	73817199	2741	50	1.6714e-05	5.3149e-09	7.2904e-05	0.22926	0.81867
8	73817199	75445064	2405	50	-6.9993e-05	4.9849e-09	7.0604e-05	-0.99135	0.32152
8	75445064	76456542	1373	50	-0.0001042	4.1003e-09	6.4034e-05	-1.6273	0.10367
8	76456542	79132861	3840	50	-6.0025e-06	4.8599e-09	6.9713e-05	-0.086103	0.93138
8	79132861	81956395	3182	50	-9.0021e-06	4.8649e-09	6.9749e-05	-0.12907	0.89731
8	81956395	82693739	940	50	5.2739e-06	3.5182e-09	5.9314e-05	0.088915	0.92915
8	82693739	84225589	2657	50	-2.2233e-06	4.5028e-09	6.7103e-05	-0.033133	0.97357
8	84225589	85955619	2514	50	4.7775e-06	4.7187e-09	6.8693e-05	0.069549	0.94455
8	85955619	87411709	1201	47	-9.615e-05	4.451e-09	6.6716e-05	-1.4412	0.14954
8	87411709	89085481	2472	50	-7.6429e-05	5.0599e-09	7.1133e-05	-1.0745	0.28262
8	89085481	90638162	2006	50	5.895e-06	4.6374e-09	6.8098e-05	0.086567	0.93102
8	90638162	93554386	2825	50	-1.5031e-05	5.6186e-09	7.4958e-05	-0.20053	0.84107
8	93554386	95005527	1475	50	9.824e-06	4.5818e-09	6.7689e-05	0.14513	0.88461
8	95005527	96534806	2483	50	8.237e-05	4.9287e-09	7.0205e-05	1.1733	0.24068
8	96534806	99401581	4055	50	-4.6533e-05	4.3353e-09	6.5843e-05	-0.70672	0.47974
8	99401581	101620958	1613	50	5.6595e-05	4.647e-09	6.8169e-05	0.83021	0.40642
8	101620958	104123306	3772	50	7.971e-05	4.5826e-09	6.7695e-05	1.1775	0.239
8	104123306	104988752	1845	48	6.36e-06	3.3963e-09	5.8278e-05	0.10913	0.9131
8	104988752	107410754	3720	50	5.2219e-06	4.9094e-09	7.0067e-05	0.074526	0.94059
8	107410754	108648177	1963	50	-8.2922e-05	5.0962e-09	7.1387e-05	-1.1616	0.24541
8	108648177	109248173	910	37	-3.598e-05	2.2458e-09	4.739e-05	-0.75924	0.44771
8	109248173	110484314	1888	50	-2.7466e-05	4.3834e-09	6.6207e-05	-0.41484	0.67826
8	110484314	111850847	1382	50	-2.6359e-05	3.6635e-09	6.0527e-05	-0.43549	0.6632
8	111850847	113064320	1374	40	6.7627e-06	3.1406e-09	5.6041e-05	0.12067	0.90395
8	113064320	116096495	4671	50	5.0082e-05	4.7027e-09	6.8576e-05	0.73031	0.4652
8	116096495	119685457	3968	50	1.4722e-05	4.7197e-09	6.87e-05	0.2143	0.83031
8	119685457	121201700	2393	50	-1.8477e-05	5.7829e-09	7.6045e-05	-0.24298	0.80802
8	121201700	124861459	5231	50	-6.3801e-05	4.6846e-09	6.8444e-05	-0.93216	0.35125
8	124861459	125683719	1278	50	5.1775e-05	4.082e-09	6.3891e-05	0.81037	0.41773
8	125683719	126410917	1117	50	-1.6994e-05	4.6512e-09	6.8199e-05	-0.24917	0.80323
8	126410917	128659111	3783	50	-1.6992e-05	4.7774e-09	6.9119e-05	-0.24584	0.8058
8	128659111	130381139	2706	50	0.00016742	6.4795e-09	8.0495e-05	2.0799	0.037537
8	130381139	131639625	2018	50	3.8614e-05	5.1754e-09	7.194e-05	0.53675	0.59144
8	131639625	133351144	3107	50	-9.5001e-06	5.1976e-09	7.2094e-05	-0.13177	0.89516
8	133351144	134570001	2298	50	3.1216e-05	4.7713e-09	6.9075e-05	0.45192	0.65133
8	134570001	136035605	3109	50	1.8251e-06	4.9582e-09	7.0415e-05	0.025919	0.97932
8	136035605	137524151	2366	50	0.00014278	5.2636e-09	7.2551e-05	1.968	0.049067
8	137524151	139254830	3732	50	3.9838e-05	4.7219e-09	6.8716e-05	0.57976	0.56208
8	139254830	140725643	2529	50	3.6948e-05	4.5679e-09	6.7587e-05	0.54668	0.5846
8	140725643	143044914	3432	50	7.6221e-05	4.9834e-09	7.0593e-05	1.0797	0.28027
8	143044914	144236881	2366	50	-6.2132e-05	4.4682e-09	6.6845e-05	-0.92949	0.35263
8	144236881	146303867	2292	50	-4.2925e-05	5.1342e-09	7.1654e-05	-0.59907	0.54913
9	10023	1079707	2207	50	6.1672e-05	5.1875e-09	7.2025e-05	0.85626	0.39185
9	1079707	1916877	1839	50	7.8741e-05	4.3169e-09	6.5703e-05	1.1984	0.23074
9	1916877	3190064	2663	50	9.4688e-06	4.4687e-09	6.6849e-05	0.14164	0.88736
9	3190064	4495328	2251	50	-1.5498e-05	4.9471e-09	7.0335e-05	-0.22034	0.8256
9	4495328	4884926	795	50	-3.079e-06	6.3808e-09	7.988e-05	-0.038545	0.96925
9	4884926	6557589	2187	50	9.9265e-05	8.3527e-09	9.1393e-05	1.0861	0.27742
9	6557589	7154923	1447	50	2.7014e-06	4.5198e-09	6.7229e-05	0.040182	0.96795
9	7154923	8456299	3126	50	-0.00010693	4.451e-09	6.6716e-05	-1.6028	0.10898
9	8456299	9166403	1479	50	-1.1734e-05	4.3369e-09	6.5855e-05	-0.17818	0.85858
9	9166403	10879253	3648	50	-6.5564e-05	4.7672e-09	6.9045e-05	-0.94958	0.34232
9	10879253	12276489	3119	50	-0.00012696	4.655e-09	6.8228e-05	-1.8608	0.062766
9	12276489	14836363	4528	50	-3.5917e-05	4.931e-09	7.0221e-05	-0.51148	0.60901
9	14836363	16659655	2736	50	-2.8507e-05	4.4184e-09	6.6471e-05	-0.42886	0.66802
9	16659655	18661051	3855	50	2.8964e-05	5.2026e-09	7.2129e-05	0.40155	0.68801
9	18661051	20463534	2954	50	-7.3488e-05	5.0714e-09	7.1214e-05	-1.0319	0.3021
9	20463534	22206559	2518	50	6.9144e-05	5.3469e-09	7.3123e-05	0.94559	0.34436
9	22206559	24158518	2416	50	4.6832e-05	4.7511e-09	6.8928e-05	0.67943	0.49686
9	24158518	25330810	1427	50	-3.5616e-05	4.9035e-09	7.0025e-05	-0.50861	0.61102
9	25330810	26111757	1283	50	-1.0971e-05	4.5636e-09	6.7555e-05	-0.1624	0.87099
9	26111757	28224283	3407	50	-5.471e-05	5.194e-09	7.207e-05	-0.75912	0.44778
9	28224283	28811584	1009	50	7.2752e-06	4.1181e-09	6.4172e-05	0.11337	0.90974
9	28811584	30387392	3195	50	7.4183e-05	4.5088e-09	6.7148e-05	1.1048	0.26926
9	30387392	31310383	1392	50	-4.9696e-05	4.4314e-09	6.6568e-05	-0.74654	0.45534
9	31310383	32019368	1428	47	-3.2952e-06	2.8179e-09	5.3084e-05	-0.062075	0.9505
9	32019368	33578334	2803	50	3.9166e-05	5.2504e-09	7.246e-05	0.54052	0.58884
9	33578334	34642243	1626	50	-3.7119e-05	4.0031e-09	6.327e-05	-0.58669	0.55741
9	34642243	36743283	2369	50	5.0395e-05	4.9672e-09	7.0478e-05	0.71505	0.47458
9	36743283	38641599	2991	50	4.2175e-05	4.9269e-09	7.0192e-05	0.60085	0.54794
9	38641599	65472190	454	41	5.1451e-05	2.5869e-09	5.0862e-05	1.0116	0.31174
9	65472190	72512711	2157	50	-4.9409e-05	4.6947e-09	6.8518e-05	-0.7211	0.47085
9	72512711	72753755	423	19	2.0414e-05	1.8473e-09	4.2981e-05	0.47496	0.63482
9	72753755	74253040	2357	50	8.257e-05	4.7722e-09	6.9081e-05	1.1953	0.23198
9	74253040	76203946	2498	50	-2.5362e-05	4.5138e-09	6.7185e-05	-0.3775	0.7058
9	76203946	76973081	924	39	-2.6559e-05	2.7194e-09	5.2148e-05	-0.50929	0.61055
9	76973081	78900183	3245	50	0.00010232	4.4014e-09	6.6343e-05	1.5423	0.12301
9	78900183	79471208	1061	50	3.1156e-05	4.7719e-09	6.9079e-05	0.45102	0.65198
9	79471208	81079055	2242	50	-8.7088e-05	4.9049e-09	7.0035e-05	-1.2435	0.21369
9	81079055	82590928	2163	50	4.3998e-05	4.2387e-09	6.5105e-05	0.67579	0.49917
9	82590928	84211233	3289	50	-2.9966e-05	4.4338e-09	6.6586e-05	-0.45003	0.65269
9	84211233	85440801	1221	50	-5.559e-05	4.7285e-09	6.8764e-05	-0.80841	0.41885
9	85440801	86938196	2376	50	-0.00011823	5.2759e-09	7.2635e-05	-1.6277	0.10359
9	86938196	88109333	1489	50	-0.00010299	5.0181e-09	7.0838e-05	-1.4538	0.14599
9	88109333	88590417	352	22	-5.786e-05	2.5355e-09	5.0354e-05	-1.1491	0.25052
9	88590417	90136246	2302	50	-0.0001502	5.1209e-09	7.1561e-05	-2.0989	0.035828
9	90136246	92528698	4039	50	-3.7699e-05	4.6531e-09	6.8214e-05	-0.55265	0.5805
9	92528698	94167203	2593	50	-1.8771e-05	5.343e-09	7.3096e-05	-0.2568	0.79734
9	94167203	96671698	3613	50	3.2737e-05	4.9413e-09	7.0295e-05	0.46572	0.64142
9	96671698	98922040	3080	50	3.5059e-05	4.8804e-09	6.986e-05	0.50185	0.61577
9	98922040	101592859	3348	50	-6.546e-05	4.8531e-09	6.9664e-05	-0.93965	0.3474
9	101592859	104624437	4091	50	-3.5743e-05	5.4073e-09	7.3534e-05	-0.48607	0.62692
9	104624437	105967976	3135	50	4.4313e-05	4.7905e-09	6.9213e-05	0.64024	0.52202
9	105967976	107581749	3044	50	9.4718e-05	5.0388e-09	7.0984e-05	1.3343	0.18209
9	107581749	109298754	2498	50	-7.4585e-05	4.5547e-09	6.7488e-05	-1.1051	0.2691
9	109298754	110695062	2122	50	-5.6456e-05	4.9829e-09	7.059e-05	-0.79978	0.42384
9	110695062	112778024	3826	50	-2.207e-05	5.026e-09	7.0894e-05	-0.31131	0.75556
9	112778024	114831082	3851	50	-3.4682e-05	4.3772e-09	6.6161e-05	-0.5242	0.60014
9	114831082	115693145	1386	50	-8.971e-05	5.0119e-09	7.0795e-05	-1.2672	0.20509
9	115693145	117019801	2149	50	-4.4263e-05	4.7408e-09	6.8854e-05	-0.64285	0.52032
9	117019801	117921960	1507	50	1.0617e-05	8.2597e-09	9.0883e-05	0.11682	0.907
9	117921960	121321537	5561	50	3.5534e-05	5.0001e-09	7.0711e-05	0.50252	0.6153
9	121321537	122260297	1209	50	-8.4108e-06	4.434e-09	6.6589e-05	-0.12631	0.89949
9	122260297	124871322	2886	50	5.6323e-05	4.694e-09	6.8513e-05	0.82207	0.41104
9	124871322	126971887	2326	50	6.0762e-05	4.3464e-09	6.5927e-05	0.92166	0.35671
9	126971887	129059665	1947	50	2.6846e-05	4.4363e-09	6.6605e-05	0.40306	0.68691
9	129059665	130055510	1230	50	-8.4051e-06	4.7792e-09	6.9132e-05	-0.12158	0.90323
9	130055510	132165470	1905	50	-7.0342e-05	4.9786e-09	7.0559e-05	-0.99693	0.3188
9	132165470	133223217	1589	50	-2.8863e-05	4.9871e-09	7.0619e-05	-0.40871	0.68275
9	133223217	134127888	1366	50	5.1582e-05	4.4474e-09	6.6689e-05	0.77346	0.43925
9	134127888	135298842	1578	50	-5.715e-05	5.3488e-09	7.3136e-05	-0.78142	0.43455
9	135298842	137041122	3214	50	-5.9917e-05	5.0181e-09	7.0838e-05	-0.84582	0.39765
9	137041122	137589364	920	50	4.8749e-05	4.59e-09	6.7749e-05	0.71954	0.47181
9	137589364	138938978	2805	50	-1.2772e-05	4.3886e-09	6.6247e-05	-0.1928	0.84712
9	138938978	139500342	826	50	4.0969e-05	1.0672e-08	0.0001033	0.39659	0.69167
9	139500342	141144796	1811	50	8.616e-07	4.9187e-09	7.0133e-05	0.012285	0.9902
10	60523	751339	474	27	4.495e-05	3.5771e-09	5.9809e-05	0.75157	0.45231
10	751339	1523544	1437	50	-2.0519e-05	4.6123e-09	6.7914e-05	-0.30213	0.76255
10	1523544	2254500	1795	50	4.0445e-05	4.1377e-09	6.4325e-05	0.62875	0.52951
10	2254500	3352699	2544	50	5.0539e-06	4.578e-09	6.7661e-05	0.074695	0.94046
10	3352699	4572274	2307	50	1.3829e-05	4.3981e-09	6.6318e-05	0.20852	0.83482
10	4572274	5983762	3185	50	-3.9774e-05	4.35e-09	6.5955e-05	-0.60305	0.54647
10	5983762	7171484	2401	50	9.3973e-05	5.6708e-09	7.5305e-05	1.2479	0.21207
10	7171484	8774665	3259	50	-9.6939e-05	5.0227e-09	7.0871e-05	-1.3678	0.17137
10	8774665	10249396	2576	50	4.7622e-05	4.6793e-09	6.8406e-05	0.69617	0.48632
10	10249396	12586797	4131	50	7.0916e-05	4.4437e-09	6.6661e-05	1.0638	0.28741
10	12586797	13321600	1578	50	8.6966e-08	4.1459e-09	6.4389e-05	0.0013506	0.99892
10	13321600	15026068	3446	50	2.9125e-05	4.8751e-09	6.9822e-05	0.41713	0.67658
10	15026068	16551767	2543	50	-3.5453e-05	4.6713e-09	6.8347e-05	-0.51873	0.60395
10	16551767	18537267	3027	50	4.9134e-05	4.7528e-09	6.894e-05	0.7127	0.47603
10	18537267	19716878	2725	50	-3.858e-06	4.408e-09	6.6393e-05	-0.058108	0.95366
10	19716878	22772283	3972	50	-0.00012809	5.1937e-09	7.2067e-05	-1.7773	0.075516
10	22772283	23175132	482	27	8.4692e-06	2.0291e-09	4.5046e-05	0.18802	0.85086
10	23175132	25578596	3016	50	3.7684e-05	4.8255e-09	6.9466e-05	0.54248	0.58749
10	25578596	26888684	3068	50	-9.2749e-06	4.3879e-09	6.6241e-05	-0.14002	0.88865
10	26888684	29323236	4461	50	4.0496e-05	4.7831e-09	6.916e-05	0.58555	0.55818
10	29323236	29783692	1113	50	-0.00013397	4.759e-09	6.8985e-05	-1.9421	0.05213
10	29783692	30458838	1417	50	8.7346e-05	4.6087e-09	6.7887e-05	1.2866	0.19822
10	30458838	31907519	2136	50	2.7073e-05	6.7901e-09	8.2402e-05	0.32854	0.7425
10	31907519	33707968	3239	50	-3.1977e-05	5.5874e-09	7.4749e-05	-0.42779	0.6688
10	33707968	35109355	1993	50	-6.7544e-05	5.1045e-09	7.1446e-05	-0.94539	0.34446
10	35109355	36572508	1971	50	0.0001023	6.0206e-09	7.7593e-05	1.3184	0.18738
10	36572508	37790029	1690	50	-1.4809e-05	4.3779e-09	6.6166e-05	-0.22381	0.8229
10	37790029	42372579	1707	27	8.7861e-06	2.6039e-09	5.1028e-05	0.17218	0.8633
10	42372579	43894771	1947	50	5.1116e-05	4.8586e-09	6.9704e-05	0.73333	0.46336
10	43894771	44730075	1514	50	-9.2697e-06	4.6758e-09	6.838e-05	-0.13556	0.89217
10	44730075	48760450	2880	50	-1.2579e-05	5.2267e-09	7.2296e-05	-0.17399	0.86187
10	48760450	50840915	2307	50	-5.5364e-05	5.7664e-09	7.5937e-05	-0.72908	0.46595
10	50840915	53616629	2707	50	6.4556e-05	5.1784e-09	7.1961e-05	0.89709	0.36967
10	53616629	55103572	3066	50	-6.4921e-05	4.8316e-09	6.951e-05	-0.93398	0.35031
10	55103572	57031140	4241	50	2.2891e-05	4.8247e-09	6.946e-05	0.32956	0.74173
10	57031140	57662146	1084	35	-5.1217e-05	2.4589e-09	4.9588e-05	-1.0329	0.30167
10	57662146	58959528	2496	50	8.61e-05	3.8754e-09	6.2253e-05	1.3831	0.16664
10	58959528	60289987	2758	50	-9.4254e-05	5.2153e-09	7.2217e-05	-1.3051	0.19184
10	60289987	61891409	2226	50	-3.6257e-05	4.5119e-09	6.7171e-05	-0.53977	0.58935
10	61891409	62659679	1344	50	-4.3583e-05	4.022e-09	6.3419e-05	-0.68722	0.49194
10	62659679	63341695	645	33	-3.1635e-05	2.725e-09	5.2202e-05	-0.60602	0.5445
10	63341695	65794114	3562	50	-3.0201e-05	7.3676e-09	8.5835e-05	-0.35185	0.72495
10	65794114	67549615	2699	50	4.9279e-05	4.6871e-09	6.8463e-05	0.71979	0.47166
10	67549615	69900148	4220	50	5.7471e-05	5.0705e-09	7.1208e-05	0.80709	0.41962
10	69900148	70195991	568	25	-7.0008e-05	1.9582e-09	4.4252e-05	-1.582	0.11364
10	70195991	72220850	3590	50	-9.0087e-06	4.3001e-09	6.5575e-05	-0.13738	0.89073
10	72220850	73508512	2740	50	-4.2821e-05	4.8768e-09	6.9834e-05	-0.61318	0.53976
10	73508512	75422550	1265	50	1.9811e-05	5.3504e-09	7.3147e-05	0.27084	0.78652
10	75422550	78706814	3104	50	-3.7878e-05	5.8762e-09	7.6656e-05	-0.49413	0.62121
10	78706814	80876749	3232	50	-2.0901e-06	4.4361e-09	6.6604e-05	-0.031381	0.97497
10	80876749	82414679	2725	50	0.00026095	6.1001e-09	7.8103e-05	3.3411	0.00083433
10	82414679	84383745	3217	50	-4.5534e-05	4.1992e-09	6.4802e-05	-0.70267	0.48226
10	84383745	85458703	2152	50	7.6808e-05	4.7589e-09	6.8985e-05	1.1134	0.26554
10	85458703	87937577	4221	50	-2.0906e-06	4.5305e-09	6.7309e-05	-0.031059	0.97522
10	87937577	89127064	1484	50	-6.5401e-05	4.5037e-09	6.7109e-05	-0.97454	0.32979
10	89127064	91013381	2516	50	5.9541e-05	5.1254e-09	7.1592e-05	0.83167	0.40559
10	91013381	92006581	1651	50	2.567e-05	4.4861e-09	6.6978e-05	0.38326	0.70152
10	92006581	93335047	1801	50	-6.3649e-05	4.4603e-09	6.6786e-05	-0.95303	0.34057
10	93335047	95396368	3073	50	0.00012374	6.435e-09	8.0218e-05	1.5425	0.12294
10	95396368	96221243	1029	50	-6.151e-05	3.7739e-09	6.1432e-05	-1.0013	0.3167
10	96221243	97822357	2283	50	-2.8692e-05	4.7025e-09	6.8575e-05	-0.41841	0.67565
10	97822357	100241302	3145	50	-1.5111e-05	4.933e-09	7.0235e-05	-0.21514	0.82966
10	100241302	100668400	602	23	-2.8054e-05	2.1371e-09	4.6229e-05	-0.60685	0.54395
10	100668400	102949239	2935	50	-8.022e-05	1.0931e-08	0.00010455	-0.76728	0.44291
10	102949239	104380410	1310	50	-2.7108e-05	4.6081e-09	6.7883e-05	-0.39934	0.68964
10	104380410	106695048	2857	50	-4.4859e-05	4.1495e-09	6.4417e-05	-0.69639	0.48619
10	106695048	108726686	2864	50	2.3548e-05	4.3755e-09	6.6148e-05	0.35599	0.72185
10	108726686	110317705	2988	50	-6.808e-05	4.6911e-09	6.8491e-05	-0.994	0.32023
10	110317705	112561493	3196	50	-2.5116e-05	5.3228e-09	7.2958e-05	-0.34425	0.73066
10	112561493	115328432	3435	50	2.2469e-06	4.6233e-09	6.7995e-05	0.033046	0.97364
10	115328432	116421406	1811	50	3.7472e-05	4.8427e-09	6.9589e-05	0.53847	0.59025
10	116421406	119523934	3616	50	-2.0249e-05	4.7771e-09	6.9117e-05	-0.29296	0.76955
10	119523934	120591353	1446	50	-6.3837e-05	4.358e-09	6.6015e-05	-0.967	0.33354
10	120591353	122407323	2741	50	-2.3401e-06	4.9729e-09	7.0519e-05	-0.033185	0.97353
10	122407323	123231465	1405	50	-4.3239e-05	4.567e-09	6.758e-05	-0.63983	0.52228
10	123231465	123900545	1290	50	-9.2545e-05	4.5249e-09	6.7267e-05	-1.3758	0.16889
10	123900545	125869346	3653	50	4.4147e-05	4.3422e-09	6.5895e-05	0.66995	0.50289
10	125869346	128001098	3729	50	-8.9517e-05	5.0348e-09	7.0956e-05	-1.2616	0.2071
10	128001098	129154362	1860	50	2.5343e-05	4.3454e-09	6.592e-05	0.38445	0.70065
10	129154362	130844284	3914	50	1.9323e-05	4.3391e-09	6.5872e-05	0.29334	0.76926
10	130844284	131741327	1581	50	-0.00014762	4.8666e-09	6.9761e-05	-2.1161	0.034336
10	131741327	132580245	1856	50	-7.0249e-06	4.4917e-09	6.702e-05	-0.10482	0.91652
10	132580245	134336329	4327	50	-4.0625e-06	4.4227e-09	6.6503e-05	-0.061087	0.95129
10	134336329	134494673	158	11	1.7995e-05	1.1081e-09	3.3289e-05	0.54058	0.58879
10	134494673	135523865	1450	50	-4.9015e-05	4.4861e-09	6.6978e-05	-0.73181	0.46428
11	70855	1213590	1924	50	-3.5473e-05	5.2067e-09	7.2158e-05	-0.49161	0.623
11	1213590	3665481	5030	50	2.4863e-05	4.9402e-09	7.0287e-05	0.35374	0.72353
11	3665481	4746709	1895	50	0.00012954	4.5486e-09	6.7443e-05	1.9207	0.054765
11	4746709	6322869	4103	50	3.5446e-05	4.4172e-09	6.6462e-05	0.53333	0.5938
11	6322869	7436701	1989	50	1.1597e-05	4.5647e-09	6.7563e-05	0.17164	0.86372
11	7436701	8333274	1835	50	-2.8471e-05	4.8528e-09	6.9662e-05	-0.40871	0.68275
11	8333274	9087317	1176	50	-0.00010783	5.3323e-09	7.3022e-05	-1.4767	0.13975
11	9087317	10952027	2946	50	7.9688e-05	4.9907e-09	7.0645e-05	1.128	0.25932
11	10952027	12564229	3680	50	3.6965e-05	4.286e-09	6.5467e-05	0.56463	0.57232
11	12564229	13373124	1443	50	-2.9049e-05	4.1688e-09	6.4566e-05	-0.44991	0.65277
11	13373124	15742552	3144	50	2.1719e-05	4.6497e-09	6.8189e-05	0.31852	0.75009
11	15742552	17578402	2387	50	1.0142e-05	5.0847e-09	7.1307e-05	0.14223	0.8869
11	17578402	19569535	3380	50	1.9389e-05	4.8374e-09	6.9552e-05	0.27876	0.78043
11	19569535	21017138	2502	50	-5.3889e-05	5.1932e-09	7.2064e-05	-0.7478	0.45458
11	21017138	22374142	2357	50	-0.00011162	4.6718e-09	6.8351e-05	-1.6331	0.10245
11	22374142	24088517	3339	50	-1.9988e-05	4.3426e-09	6.5898e-05	-0.30332	0.76165
11	24088517	26045753	4313	50	-3.3268e-05	4.8417e-09	6.9583e-05	-0.47811	0.63257
11	26045753	27020461	1768	50	4.2966e-05	4.6851e-09	6.8448e-05	0.62771	0.53019
11	27020461	28481593	1514	50	3.4225e-05	4.2191e-09	6.4955e-05	0.52691	0.59826
11	28481593	30141357	1867	50	-2.0795e-05	4.9114e-09	7.0082e-05	-0.29672	0.76668
11	30141357	32276901	2550	50	-0.00010509	4.6709e-09	6.8344e-05	-1.5377	0.12413
11	32276901	33958739	2439	50	-5.5106e-05	4.7078e-09	6.8613e-05	-0.80313	0.4219
11	33958739	35502605	3072	50	-9.1385e-05	5.6485e-09	7.5157e-05	-1.2159	0.22401
11	35502605	37116815	2598	50	5.95e-05	5.4652e-09	7.3927e-05	0.80485	0.42091
11	37116815	39382003	2861	50	4.2754e-05	4.7214e-09	6.8712e-05	0.62221	0.5338
11	39382003	42310003	4320	50	-3.3367e-05	4.7027e-09	6.8577e-05	-0.48657	0.62656
11	42310003	44693799	3933	50	-2.308e-05	3.983e-09	6.3111e-05	-0.36571	0.71458
11	44693799	47006137	2460	50	2.4336e-05	4.2964e-09	6.5547e-05	0.37128	0.71043
11	47006137	49866050	3512	50	9.1357e-05	4.8963e-09	6.9974e-05	1.3056	0.19169
11	49866050	54695473	1887	17	1.1233e-05	2.7212e-09	5.2165e-05	0.21533	0.82951
11	54695473	55082657	425	9	1.0976e-05	1.5516e-09	3.939e-05	0.27866	0.7805
11	55082657	58457495	6809	50	1.4393e-05	5.3326e-09	7.3025e-05	0.1971	0.84375
11	58457495	58780549	405	17	3.9428e-06	1.3699e-09	3.7012e-05	0.10653	0.91516
11	58780549	62223771	4053	50	0.00013096	6.1739e-09	7.8574e-05	1.6668	0.095562
11	62223771	63804569	1329	50	-6.8791e-05	5.4001e-09	7.3485e-05	-0.93612	0.34921
11	63804569	65898631	1954	50	0.0001834	7.0515e-09	8.3973e-05	2.1841	0.028958
11	65898631	68005825	1817	50	8.7831e-05	4.6373e-09	6.8097e-05	1.2898	0.19713
11	68005825	69516130	2249	50	6.7584e-06	4.8172e-09	6.9406e-05	0.097375	0.92243
11	69516130	70926292	2320	50	6.3797e-05	4.5513e-09	6.7464e-05	0.94565	0.34433
11	70926292	72286017	1376	50	0.00011689	4.8989e-09	6.9992e-05	1.67	0.094911
11	72286017	74412351	2312	50	1.3881e-05	5.1898e-09	7.204e-05	0.19269	0.8472
11	74412351	76797209	2843	50	0.00028078	8.2128e-09	9.0624e-05	3.0983	0.0019465
11	76797209	78355058	2105	50	0.00011576	4.9147e-09	7.0105e-05	1.6513	0.098685
11	78355058	80722373	3565	50	-6.1894e-05	4.6156e-09	6.7938e-05	-0.91104	0.36228
11	80722373	81266712	1060	50	-5.1759e-05	4.6826e-09	6.843e-05	-0.75638	0.44942
11	81266712	84381272	4881	50	-5.7806e-05	4.4028e-09	6.6353e-05	-0.87118	0.38365
11	84381272	86619301	2958	50	2.7796e-05	5.0348e-09	7.0957e-05	0.39174	0.69525
11	86619301	87430235	1777	50	6.6777e-06	4.3539e-09	6.5984e-05	0.1012	0.91939
11	87430235	89208936	2597	50	-5.4013e-05	4.9143e-09	7.0102e-05	-0.7705	0.441
11	89208936	90966490	2440	50	-4.2711e-05	4.5624e-09	6.7545e-05	-0.63233	0.52717
11	90966490	92077144	1606	50	5.9109e-05	4.5182e-09	6.7218e-05	0.87937	0.3792
11	92077144	93276157	1599	50	2.5494e-05	4.9319e-09	7.0227e-05	0.36302	0.71659
11	93276157	94242260	1374	50	3.1457e-05	3.7581e-09	6.1304e-05	0.51313	0.60786
11	94242260	95726041	1803	50	-3.2832e-05	4.8785e-09	6.9846e-05	-0.47006	0.63831
11	95726041	97057058	1992	50	-4.8398e-05	4.8708e-09	6.9791e-05	-0.69348	0.48801
11	97057058	98705065	2985	50	3.3786e-05	4.6468e-09	6.8167e-05	0.49563	0.62015
11	98705065	100417169	3430	50	-4.0518e-05	4.8733e-09	6.9809e-05	-0.58041	0.56164
11	100417169	101331121	1845	50	-0.00014336	5.1926e-09	7.206e-05	-1.9894	0.046652
11	101331121	103959636	5209	50	3.3906e-05	4.8643e-09	6.9745e-05	0.48614	0.62687
11	103959636	104873284	1432	44	9.1955e-06	2.4301e-09	4.9296e-05	0.18654	0.85202
11	104873284	106520894	2229	50	9.7374e-05	4.7537e-09	6.8947e-05	1.4123	0.15786
11	106520894	107844200	2162	50	-8.64e-05	4.2308e-09	6.5045e-05	-1.3283	0.18408
11	107844200	108437037	599	19	9.9289e-06	2.003e-09	4.4755e-05	0.22185	0.82443
11	108437037	109866116	1501	50	-1.7419e-05	4.5698e-09	6.76e-05	-0.25768	0.79665
11	109866116	111114397	1979	50	3.6021e-05	4.9633e-09	7.045e-05	0.5113	0.60914
11	111114397	112459488	1363	50	0.00014907	5.298e-09	7.2788e-05	2.048	0.040556
11	112459488	114257728	2772	50	8.096e-05	4.6394e-09	6.8113e-05	1.1886	0.23459
11	114257728	114830666	918	41	1.465e-05	3.5107e-09	5.9252e-05	0.24725	0.80472
11	114830666	116383348	2122	50	-6.3064e-05	4.3209e-09	6.5734e-05	-0.95938	0.33737
11	116383348	117747110	2159	50	1.2877e-05	4.5812e-09	6.7685e-05	0.19024	0.84912
11	117747110	119215476	1939	50	-5.839e-05	5.5263e-09	7.4339e-05	-0.78545	0.43219
11	119215476	120766806	2541	50	-3.3139e-05	4.3397e-09	6.5877e-05	-0.50305	0.61493
11	120766806	121175943	687	35	-3.1963e-05	3.0184e-09	5.494e-05	-0.58178	0.56072
11	121175943	122591910	1853	50	2.0717e-05	5.0447e-09	7.1026e-05	0.29168	0.77053
11	122591910	123500117	1583	50	-1.9856e-05	4.7752e-09	6.9103e-05	-0.28734	0.77385
11	123500117	124495528	2037	50	-5.3342e-05	4.3307e-09	6.5808e-05	-0.81057	0.41761
11	124495528	126311320	3053	50	-4.9838e-05	5.0543e-09	7.1094e-05	-0.70101	0.4833
11	126311320	127316679	1912	50	-5.6962e-05	4.7039e-09	6.8585e-05	-0.83053	0.40624
11	127316679	128188537	1261	50	5.4351e-05	5.0071e-09	7.0761e-05	0.7681	0.44243
11	128188537	130342575	3160	50	0.00011265	5.3088e-09	7.2861e-05	1.546	0.12209
11	130342575	131074612	1317	50	-4.7522e-05	4.1216e-09	6.4199e-05	-0.74022	0.45917
11	131074612	133000046	3407	50	5.6011e-05	4.9501e-09	7.0357e-05	0.79609	0.42598
11	133000046	134205993	1714	50	1.7131e-05	5.0005e-09	7.0714e-05	0.24225	0.80859
11	134205993	134946452	1810	50	-5.5557e-05	5.2321e-09	7.2334e-05	-0.76807	0.44245
12	61107	1080331	1467	50	9.535e-05	5.3682e-09	7.3268e-05	1.3014	0.19313
12	1080331	2544786	2053	50	2.558e-05	5.2188e-09	7.2241e-05	0.35409	0.72327
12	2544786	3677037	1970	50	-2.7859e-05	4.4353e-09	6.6598e-05	-0.41832	0.67571
12	3677037	4417679	1250	50	3.4221e-05	5.1423e-09	7.171e-05	0.47721	0.63321
12	4417679	5321472	1532	50	7.8805e-05	4.4462e-09	6.668e-05	1.1818	0.23727
12	5321472	6419753	1977	50	-1.5393e-05	4.2209e-09	6.4968e-05	-0.23694	0.8127
12	6419753	8377536	2067	50	6.2418e-05	5.4081e-09	7.354e-05	0.84876	0.39602
12	8377536	9031395	574	50	-4.2562e-05	3.5609e-09	5.9673e-05	-0.71325	0.47569
12	9031395	10481534	2064	50	0.00013319	5.6796e-09	7.5363e-05	1.7674	0.077168
12	10481534	11754846	2141	50	-6.5096e-05	5.7129e-09	7.5583e-05	-0.86124	0.3891
12	11754846	12733528	1583	50	-6.1855e-05	5.0809e-09	7.128e-05	-0.86777	0.38552
12	12733528	15241484	4003	50	-1.906e-05	4.9308e-09	7.022e-05	-0.27143	0.78606
12	15241484	16310460	933	50	4.7055e-05	3.9854e-09	6.313e-05	0.74536	0.45605
12	16310460	18087873	2436	50	-0.0001293	4.6539e-09	6.822e-05	-1.8953	0.058054
12	18087873	20863943	4681	50	-4.7587e-05	4.8791e-09	6.985e-05	-0.68127	0.4957
12	20863943	23820634	3991	50	-7.4662e-06	4.4698e-09	6.6856e-05	-0.11167	0.91108
12	23820634	25371083	2630	50	7.4166e-06	3.8759e-09	6.2257e-05	0.11913	0.90517
12	25371083	27799773	4134	50	4.0114e-05	4.7055e-09	6.8597e-05	0.58478	0.55869
12	27799773	29651255	3116	50	-4.6332e-05	5.0155e-09	7.082e-05	-0.65422	0.51297
12	29651255	30512406	2260	50	-5.9503e-05	4.7767e-09	6.9113e-05	-0.86094	0.38927
12	30512406	32165592	3217	50	5.6801e-05	5.0426e-09	7.1011e-05	0.79989	0.42377
12	32165592	33076989	2177	50	-5.028e-05	4.1873e-09	6.4709e-05	-0.77701	0.43715
12	33076989	37856717	2733	50	-2.024e-05	4.7033e-09	6.8581e-05	-0.29513	0.76789
12	37856717	39227169	1405	29	-2.7392e-05	3.3295e-09	5.7702e-05	-0.47471	0.63499
12	39227169	40816185	1985	50	-0.00012606	5.5861e-09	7.474e-05	-1.6866	0.091674
12	40816185	41658586	1489	50	-3.4697e-05	4.2185e-09	6.495e-05	-0.53421	0.5932
12	41658586	43984474	4163	50	-1.1473e-05	4.826e-09	6.9469e-05	-0.16515	0.86883
12	43984474	46024229	2027	50	2.6798e-05	4.6365e-09	6.8092e-05	0.39356	0.6939
12	46024229	47714793	2160	50	5.7039e-05	4.7193e-09	6.8697e-05	0.83029	0.40637
12	47714793	49001866	2713	50	1.5439e-05	4.9445e-09	7.0317e-05	0.21956	0.82621
12	49001866	51776494	2873	50	-1.515e-05	4.9993e-09	7.0705e-05	-0.21427	0.83034
12	51776494	53039004	2195	50	-4.8528e-05	4.7521e-09	6.8936e-05	-0.70396	0.48146
12	53039004	54778823	2172	50	5.8848e-05	4.8003e-09	6.9284e-05	0.84937	0.39567
12	54778823	55665837	1348	50	4.8876e-06	4.5552e-09	6.7492e-05	0.072417	0.94227
12	55665837	57548860	1675	50	0.00010393	4.9151e-09	7.0108e-05	1.4824	0.13824
12	57548860	59308666	1921	50	3.4638e-06	5.479e-09	7.402e-05	0.046795	0.96268
12	59308666	61123729	2294	50	-7.1057e-05	4.7241e-09	6.8732e-05	-1.0338	0.30122
12	61123729	64032461	5037	50	1.1321e-05	4.4101e-09	6.6409e-05	0.17047	0.86464
12	64032461	65559695	1675	50	-2.7719e-05	4.5842e-09	6.7707e-05	-0.4094	0.68224
12	65559695	67181144	1899	50	6.1059e-06	4.2596e-09	6.5265e-05	0.093555	0.92546
12	67181144	67909729	1103	50	-1.8276e-05	3.8265e-09	6.1859e-05	-0.29544	0.76765
12	67909729	69826542	2859	50	2.9113e-05	8.2832e-09	9.1012e-05	0.31988	0.74906
12	69826542	70957987	2290	50	8.863e-05	5.1925e-09	7.2059e-05	1.23	0.21871
12	70957987	72645075	2349	50	4.0989e-06	4.894e-09	6.9957e-05	0.058591	0.95328
12	72645075	73818454	1644	50	2.9188e-05	4.3571e-09	6.6008e-05	0.44218	0.65836
12	73818454	76511314	3769	50	1.0106e-05	4.4209e-09	6.649e-05	0.15199	0.8792
12	76511314	78570570	3246	50	2.0659e-05	4.5768e-09	6.7652e-05	0.30537	0.76008
12	78570570	80448150	1590	50	5.6015e-05	4.9788e-09	7.0561e-05	0.79386	0.42728
12	80448150	81467767	1246	50	-0.00012524	4.3426e-09	6.5898e-05	-1.9004	0.057375
12	81467767	83502666	2753	50	-4.7387e-05	4.6864e-09	6.8458e-05	-0.6922	0.48881
12	83502666	84303844	1347	48	-3.3636e-06	3.3e-09	5.7445e-05	-0.058553	0.95331
12	84303844	85990426	2020	50	-2.3945e-05	4.6928e-09	6.8504e-05	-0.34954	0.72669
12	85990426	89682122	4224	50	3.0899e-05	4.955e-09	7.0392e-05	0.43896	0.66069
12	89682122	92066155	2694	50	4.1812e-05	4.6738e-09	6.8365e-05	0.6116	0.5408
12	92066155	94514567	3674	50	5.4539e-06	4.4031e-09	6.6356e-05	0.082191	0.93449
12	94514567	96020785	2998	50	7.6638e-05	5.0394e-09	7.0989e-05	1.0796	0.28033
12	96020785	97108839	1894	50	-4.0449e-05	4.8653e-09	6.9752e-05	-0.5799	0.56198
12	97108839	99305987	3273	50	5.0694e-05	4.5414e-09	6.739e-05	0.75225	0.4519
12	99305987	101447641	2691	50	-7.0661e-05	4.7649e-09	6.9028e-05	-1.0237	0.306
12	101447641	101862690	504	31	-4.0272e-06	2.2992e-09	4.795e-05	-0.083988	0.93307
12	101862690	102964986	1382	50	-5.4446e-06	4.6263e-09	6.8017e-05	-0.080049	0.9362
12	102964986	104848696	3196	50	4.503e-05	4.9867e-09	7.0617e-05	0.63766	0.52369
12	104848696	106436213	2875	50	-7.5979e-05	4.8664e-09	6.976e-05	-1.0892	0.27609
12	106436213	106958748	735	50	-2.7455e-05	3.2262e-09	5.68e-05	-0.48337	0.62883
12	106958748	109025901	3131	50	6.1779e-06	4.6729e-09	6.8359e-05	0.090374	0.92799
12	109025901	110336719	1797	50	3.6032e-05	4.6058e-09	6.7866e-05	0.53093	0.59547
12	110336719	113263518	1953	50	0.00011827	6.6833e-09	8.1751e-05	1.4467	0.14797
12	113263518	113986709	991	50	7.0665e-05	4.1201e-09	6.4188e-05	1.1009	0.27094
12	113986709	115036602	2286	50	-7.1033e-05	4.7114e-09	6.864e-05	-1.0349	0.30073
12	115036602	115503216	832	50	4.5406e-05	3.9818e-09	6.3101e-05	0.71958	0.47179
12	115503216	117087471	2663	50	-8.2171e-05	4.9246e-09	7.0176e-05	-1.1709	0.24163
12	117087471	118135375	1572	50	-1.8792e-05	4.2042e-09	6.484e-05	-0.28982	0.77195
12	118135375	119754110	2769	50	1.0806e-05	4.5322e-09	6.7322e-05	0.16051	0.87248
12	119754110	122007651	3145	50	6.5117e-06	5.2733e-09	7.2618e-05	0.089671	0.92855
12	122007651	124977980	3315	50	8.1171e-05	5.4206e-09	7.3625e-05	1.1025	0.27025
12	124977980	126445505	2706	50	-4.3055e-05	4.3503e-09	6.5957e-05	-0.65278	0.5139
12	126445505	127875098	2822	50	3.2338e-05	4.3245e-09	6.5761e-05	0.49175	0.6229
12	127875098	129237297	2892	50	-9.1885e-05	4.6143e-09	6.7929e-05	-1.3527	0.17616
12	129237297	130377921	2689	50	1.8792e-05	4.8312e-09	6.9507e-05	0.27036	0.78688
12	130377921	131786751	3365	50	-2.4696e-05	4.4753e-09	6.6898e-05	-0.36916	0.71201
12	131786751	132807034	1628	50	-2.3794e-05	4.7254e-09	6.8741e-05	-0.34614	0.72924
12	132807034	133841511	1636	50	-8.015e-06	4.6434e-09	6.8142e-05	-0.11762	0.90637
13	19020013	20686720	2143	50	-1.5816e-05	4.679e-09	6.8403e-05	-0.23121	0.81715
13	20686720	22242174	2763	50	-2.1858e-05	4.408e-09	6.6393e-05	-0.32922	0.74199
13	22242174	23594702	2779	50	-5.4096e-05	4.1643e-09	6.4531e-05	-0.83829	0.40187
13	23594702	24531937	2397	50	-1.7917e-05	4.4614e-09	6.6794e-05	-0.26824	0.78851
13	24531937	25784362	2961	50	1.8859e-05	4.8344e-09	6.953e-05	0.27123	0.78621
13	25784362	27284362	2131	50	0.00014573	4.4924e-09	6.7026e-05	2.1742	0.029691
13	27284362	29257551	3505	50	4.5638e-06	4.5539e-09	6.7482e-05	0.067629	0.94608
13	29257551	30483267	2039	50	4.1636e-05	4.1336e-09	6.4293e-05	0.64759	0.51725
13	30483267	32301815	3040	50	-9.8166e-05	4.3904e-09	6.626e-05	-1.4815	0.13847
13	32301815	33776903	1982	50	-7.9772e-05	4.7548e-09	6.8955e-05	-1.1569	0.24733
13	33776903	35026464	1624	50	4.8996e-05	4.8985e-09	6.9989e-05	0.70005	0.4839
13	35026464	36046367	1027	50	-8.917e-06	4.0317e-09	6.3496e-05	-0.14043	0.88832
13	36046367	37498185	2431	50	1.3426e-05	4.5597e-09	6.7526e-05	0.19882	0.8424
13	37498185	38878163	2520	50	1.7599e-05	4.3178e-09	6.571e-05	0.26783	0.78883
13	38878163	41069263	3340	50	1.2802e-05	5.685e-09	7.5399e-05	0.16979	0.86518
13	41069263	43101027	2710	50	-0.00016081	6.305e-09	7.9404e-05	-2.0253	0.042841
13	43101027	44901409	2668	50	7.7616e-05	5.7712e-09	7.5969e-05	1.0217	0.30693
13	44901409	46495214	1830	50	9.8614e-06	4.7503e-09	6.8923e-05	0.14308	0.88623
13	46495214	47431079	1374	50	1.4961e-05	5.603e-09	7.4853e-05	0.19987	0.84158
13	47431079	49383962	2451	50	4.5346e-05	4.5056e-09	6.7123e-05	0.67556	0.49932
13	49383962	51591091	2850	50	4.8764e-05	5.4346e-09	7.372e-05	0.66147	0.50831
13	51591091	53339622	1356	50	3.5094e-05	4.495e-09	6.7045e-05	0.52343	0.60067
13	53339622	54682864	1881	50	-1.8155e-06	5.2099e-09	7.218e-05	-0.025153	0.97993
13	54682864	55817131	1698	50	0.00015353	4.3697e-09	6.6104e-05	2.3226	0.020201
13	55817131	57554217	1925	49	-2.4425e-05	3.4304e-09	5.857e-05	-0.41703	0.67666
13	57554217	58410626	1128	38	2.0849e-05	2.6895e-09	5.1861e-05	0.40201	0.68767
13	58410626	59302271	1222	39	1.1158e-05	2.6496e-09	5.1474e-05	0.21678	0.82838
13	59302271	60854778	2134	50	2.4977e-06	5.2231e-09	7.2271e-05	0.03456	0.97243
13	60854778	61591949	1411	50	-6.9759e-05	4.0575e-09	6.3699e-05	-1.0951	0.27346
13	61591949	63971559	4072	50	-0.00011116	4.9244e-09	7.0174e-05	-1.584	0.11319
13	63971559	65200602	2101	50	5.1761e-05	4.3852e-09	6.6221e-05	0.78163	0.43443
13	65200602	67844453	3473	50	7.4807e-05	4.5995e-09	6.782e-05	1.103	0.27002
13	67844453	70724516	5050	50	2.6482e-05	4.2209e-09	6.4968e-05	0.40761	0.68356
13	70724516	71526791	1531	50	-8.503e-05	4.8962e-09	6.9973e-05	-1.2152	0.22429
13	71526791	73934089	3544	50	-1.5842e-05	4.7444e-09	6.888e-05	-0.23	0.81809
13	73934089	75670143	2778	50	-9.5203e-05	5.0072e-09	7.0761e-05	-1.3454	0.17849
13	75670143	77410555	2835	50	5.5053e-06	4.6926e-09	6.8503e-05	0.080366	0.93595
13	77410555	78808813	1763	50	1.427e-05	4.738e-09	6.8833e-05	0.20732	0.83576
13	78808813	80585676	2162	50	-2.4098e-05	4.5927e-09	6.777e-05	-0.35559	0.72215
13	80585676	82581814	3306	50	6.5848e-05	4.5907e-09	6.7755e-05	0.97186	0.33112
13	82581814	84133144	2468	50	2.9781e-05	4.3527e-09	6.5975e-05	0.45139	0.65171
13	84133144	85610916	2331	50	-4.7124e-05	4.6167e-09	6.7947e-05	-0.69355	0.48797
13	85610916	88559882	4880	50	-2.0295e-05	4.28e-09	6.5422e-05	-0.31021	0.7564
13	88559882	90521311	2887	50	2.8581e-06	4.3381e-09	6.5864e-05	0.043394	0.96539
13	90521311	93129691	4252	50	-4.761e-06	4.2436e-09	6.5143e-05	-0.073085	0.94174
13	93129691	93586455	554	31	-8.3942e-06	2.445e-09	4.9447e-05	-0.16976	0.8652
13	93586455	96087558	4541	50	2.1895e-05	4.0516e-09	6.3652e-05	0.34398	0.73086
13	96087558	97519210	1624	50	2.5885e-05	4.3162e-09	6.5698e-05	0.394	0.69358
13	97519210	98938919	1654	50	-5.1145e-06	4.7793e-09	6.9133e-05	-0.073981	0.94103
13	98938919	100574095	2815	50	-0.00013309	6.6491e-09	8.1542e-05	-1.6322	0.10264
13	100574095	102300523	2810	50	1.8272e-05	4.8987e-09	6.999e-05	0.26107	0.79404
13	102300523	104066710	2773	50	0.0001027	5.0359e-09	7.0964e-05	1.4472	0.14785
13	104066710	104844114	1255	50	-1.2445e-07	4.5199e-09	6.723e-05	-0.0018512	0.99852
13	104844114	106247554	2256	50	-5.5998e-05	4.2592e-09	6.5262e-05	-0.85805	0.39087
13	106247554	106750000	1070	50	4.3881e-05	4.5044e-09	6.7114e-05	0.65383	0.51322
13	106750000	108189877	2099	50	1.4752e-05	4.8858e-09	6.9898e-05	0.21105	0.83285
13	108189877	109121210	1643	50	1.1181e-05	4.6127e-09	6.7917e-05	0.16462	0.86924
13	109121210	109815112	1377	50	-8.4424e-05	4.6608e-09	6.827e-05	-1.2366	0.21623
13	109815112	111232073	2960	50	3.9103e-05	4.8178e-09	6.941e-05	0.56336	0.57319
13	111232073	112247592	2108	50	9.4364e-05	4.7367e-09	6.8824e-05	1.3711	0.17034
13	112247592	113572488	2077	50	5.6279e-05	4.6935e-09	6.8509e-05	0.82148	0.41137
13	113572488	115109853	2268	50	-7.5972e-06	4.7969e-09	6.926e-05	-0.10969	0.91265
14	19002084	21589402	2537	50	-3.2527e-05	4.204e-09	6.4838e-05	-0.50166	0.61591
14	21589402	23018665	2105	50	1.3199e-05	4.5949e-09	6.7786e-05	0.19471	0.84562
14	23018665	24905123	2560	50	-8.6773e-05	4.8525e-09	6.966e-05	-1.2457	0.21289
14	24905123	26135686	2472	50	-7.9915e-05	4.2319e-09	6.5053e-05	-1.2285	0.21928
14	26135686	28466533	3157	50	1.8763e-05	4.5189e-09	6.7223e-05	0.27912	0.78015
14	28466533	29972145	1778	50	-1.6217e-05	4.7186e-09	6.8692e-05	-0.23608	0.81337
14	29972145	32383265	2823	50	7.9011e-05	5.08e-09	7.1274e-05	1.1086	0.26762
14	32383265	34846251	4139	50	-5.5594e-05	4.3527e-09	6.5975e-05	-0.84265	0.39942
14	34846251	35859593	1880	50	-3.416e-05	6.8005e-09	8.2465e-05	-0.41423	0.6787
14	35859593	38667725	3148	50	-4.4741e-05	4.9626e-09	7.0446e-05	-0.63511	0.52535
14	38667725	40341990	2660	50	1.5472e-06	5.3075e-09	7.2853e-05	0.021237	0.98306
14	40341990	41615502	2671	50	1.7268e-06	4.2392e-09	6.5109e-05	0.026521	0.97884
14	41615502	43137389	2262	50	-2.7377e-05	4.3025e-09	6.5594e-05	-0.41737	0.67641
14	43137389	44543227	2179	50	6.017e-05	5.2412e-09	7.2396e-05	0.83113	0.4059
14	44543227	46081896	1682	50	-2.1373e-06	4.9741e-09	7.0527e-05	-0.030305	0.97582
14	46081896	46749130	943	29	-7.6898e-05	2.2613e-09	4.7553e-05	-1.6171	0.10586
14	46749130	48573586	3192	50	-1.6645e-05	4.4752e-09	6.6897e-05	-0.24881	0.80351
14	48573586	49005471	740	23	7.5811e-05	2.3643e-09	4.8624e-05	1.5591	0.11897
14	49005471	50507760	2133	50	6.2174e-05	5.022e-09	7.0866e-05	0.87735	0.3803
14	50507760	51493572	1387	50	-1.012e-05	4.9857e-09	7.061e-05	-0.14332	0.88603
14	51493572	53474383	3561	50	6.0763e-05	4.1894e-09	6.4726e-05	0.93878	0.34784
14	53474383	53997831	957	37	6.704e-05	2.9751e-09	5.4544e-05	1.2291	0.21904
14	53997831	55233681	1474	50	-9.2472e-05	4.7074e-09	6.8611e-05	-1.3478	0.17773
14	55233681	56216880	1624	50	3.4332e-06	3.4373e-09	5.8628e-05	0.058558	0.9533
14	56216880	57481262	2220	50	2.6785e-05	5.0196e-09	7.0849e-05	0.37806	0.70539
14	57481262	59448336	2659	50	-1.2436e-05	4.9326e-09	7.0233e-05	-0.17707	0.85946
14	59448336	61680424	2711	50	-4.8754e-05	4.5443e-09	6.7411e-05	-0.72323	0.46954
14	61680424	63790015	3094	50	0.00011044	4.8312e-09	6.9507e-05	1.5889	0.11209
14	63790015	65220298	1570	50	-4.3933e-05	5.1146e-09	7.1516e-05	-0.61432	0.53901
14	65220298	66399555	1571	50	4.4078e-05	4.8808e-09	6.9863e-05	0.63092	0.52809
14	66399555	67992317	1379	50	2.4429e-06	4.7655e-09	6.9033e-05	0.035388	0.97177
14	67992317	71131957	4818	50	9.1867e-05	5.8193e-09	7.6284e-05	1.2043	0.22848
14	71131957	72889615	2467	50	-5.4913e-05	4.4622e-09	6.68e-05	-0.82206	0.41105
14	72889615	76444767	4804	50	1.3345e-05	4.5082e-09	6.7143e-05	0.19875	0.84246
14	76444767	77229472	1414	50	5.2872e-05	4.1556e-09	6.4464e-05	0.82018	0.41212
14	77229472	78561945	2545	50	3.6499e-05	4.8197e-09	6.9424e-05	0.52574	0.59907
14	78561945	80186579	1909	50	-8.7127e-05	4.1709e-09	6.4582e-05	-1.3491	0.17731
14	80186579	81579714	2189	50	5.6232e-05	4.7231e-09	6.8725e-05	0.81821	0.41323
14	81579714	83138097	2116	50	3.3719e-05	5.445e-09	7.3791e-05	0.45696	0.6477
14	83138097	84241633	1721	50	-5.4729e-05	4.0957e-09	6.3997e-05	-0.85517	0.39246
14	84241633	85746319	2446	50	0.00010508	4.2519e-09	6.5206e-05	1.6114	0.10709
14	85746319	86647002	1345	50	1.3645e-06	4.2057e-09	6.4851e-05	0.02104	0.98321
14	86647002	87635341	1519	50	-5.8345e-05	5.0616e-09	7.1145e-05	-0.82009	0.41217
14	87635341	89497643	2784	50	0.00011891	5.9912e-09	7.7403e-05	1.5362	0.12449
14	89497643	91296860	2788	50	-1.7115e-06	4.5137e-09	6.7184e-05	-0.025475	0.97968
14	91296860	93132299	3248	50	2.4802e-06	5.1522e-09	7.1779e-05	0.034553	0.97244
14	93132299	94325285	1703	50	-3.1491e-05	5.1747e-09	7.1936e-05	-0.43777	0.66155
14	94325285	95750867	3257	50	-2.3623e-05	4.4061e-09	6.6378e-05	-0.35589	0.72192
14	95750867	96262415	1230	50	-7.7836e-06	4.7752e-09	6.9103e-05	-0.11264	0.91032
14	96262415	98341162	3292	50	5.6608e-05	4.8226e-09	6.9445e-05	0.81516	0.41498
14	98341162	99138532	1676	50	0.00015106	5.7396e-09	7.576e-05	1.9939	0.046165
14	99138532	101534307	3468	50	0.00010383	4.6866e-09	6.8459e-05	1.5167	0.12935
14	101534307	103012102	1979	50	1.9765e-05	4.5262e-09	6.7277e-05	0.29379	0.76892
14	103012102	105001723	2807	50	4.3393e-06	5.9617e-09	7.7212e-05	0.056199	0.95518
14	105001723	106340358	1433	50	-0.00010188	5.1718e-09	7.1915e-05	-1.4167	0.15658
14	106340358	107289454	662	27	9.6067e-06	2.7088e-09	5.2046e-05	0.18458	0.85356
15	20001200	21131604	58	4	-7.7105e-06	5.6593e-10	2.3789e-05	-0.32412	0.74585
15	21131604	24195127	898	50	-4.7827e-05	4.7882e-09	6.9197e-05	-0.69117	0.48946
15	24195127	25108590	2554	50	-3.8459e-05	5.1481e-09	7.1751e-05	-0.53601	0.59195
15	25108590	27298112	3576	50	5.1496e-05	4.406e-09	6.6378e-05	0.77581	0.43786
15	27298112	29338502	1997	50	4.0651e-05	4.3095e-09	6.5647e-05	0.61924	0.53576
15	29338502	30165568	1180	50	-1.6849e-06	5.2348e-09	7.2352e-05	-0.023288	0.98142
15	30165568	31591821	1275	50	1.1524e-06	4.1438e-09	6.4373e-05	0.017902	0.98572
15	31591821	32441811	1135	50	4.6105e-05	4.6216e-09	6.7982e-05	0.6782	0.49765
15	32441811	34015425	2339	50	-1.0107e-05	4.453e-09	6.673e-05	-0.15147	0.87961
15	34015425	35083251	1671	50	1.4995e-06	4.2397e-09	6.5113e-05	0.023029	0.98163
15	35083251	37456502	3344	50	7.5052e-05	5.1751e-09	7.1938e-05	1.0433	0.29682
15	37456502	38530777	1686	50	-1.4931e-05	4.6996e-09	6.8553e-05	-0.21781	0.82758
15	38530777	40384132	2857	50	1.462e-05	5.202e-09	7.2125e-05	0.20271	0.83937
15	40384132	41177514	938	50	4.708e-05	4.5185e-09	6.722e-05	0.70038	0.48369
15	41177514	42776399	1865	50	7.8587e-05	4.6784e-09	6.8399e-05	1.149	0.25057
15	42776399	44198049	974	34	-1.7314e-05	3.5075e-09	5.9224e-05	-0.29235	0.77002
15	44198049	46618787	2099	50	-6.3629e-05	5.3582e-09	7.32e-05	-0.86925	0.38471
15	46618787	48136048	2339	50	-3.799e-05	4.6868e-09	6.846e-05	-0.55493	0.57895
15	48136048	50008043	1729	50	-3.0126e-05	4.4855e-09	6.6974e-05	-0.44982	0.65284
15	50008043	51677560	2608	50	3.025e-05	5.0011e-09	7.0719e-05	0.42776	0.66883
15	51677560	53069096	1681	50	-1.9903e-05	4.5293e-09	6.73e-05	-0.29573	0.76744
15	53069096	54508528	2385	50	3.4921e-05	4.6133e-09	6.7922e-05	0.51414	0.60715
15	54508528	55136269	1186	50	-3.8975e-05	4.3378e-09	6.5862e-05	-0.59177	0.554
15	55136269	56901773	2984	50	4.44e-05	4.7542e-09	6.895e-05	0.64395	0.51961
15	56901773	58441366	2228	50	5.3695e-05	5.1307e-09	7.1629e-05	0.74962	0.45348
15	58441366	59694116	1839	50	-3.1848e-05	4.7257e-09	6.8744e-05	-0.46329	0.64316
15	59694116	61265836	2394	50	-0.00011922	5.4379e-09	7.3742e-05	-1.6167	0.10594
15	61265836	63215222	2800	50	-2.5353e-05	4.5534e-09	6.7479e-05	-0.37571	0.70713
15	63215222	65104668	2016	50	5.8528e-05	4.7105e-09	6.8633e-05	0.85277	0.39379
15	65104668	67094767	2759	50	5.9551e-05	4.733e-09	6.8796e-05	0.86561	0.3867
15	67094767	69017999	2776	50	9.5551e-05	6.186e-09	7.8651e-05	1.2149	0.22442
15	69017999	70133341	990	50	4.3493e-06	5.4267e-09	7.3666e-05	0.059041	0.95292
15	70133341	71922649	2646	50	4.7011e-05	4.7686e-09	6.9055e-05	0.68078	0.49601
15	71922649	73628714	1179	50	5.6863e-05	3.6033e-09	6.0027e-05	0.94729	0.34349
15	73628714	76398624	2488	50	-1.9248e-05	4.118e-09	6.4172e-05	-0.29995	0.76421
15	76398624	78516053	2697	50	3.6207e-05	5.2605e-09	7.2529e-05	0.49921	0.61763
15	78516053	80860978	4286	50	2.8588e-07	4.3358e-09	6.5847e-05	0.0043416	0.99654
15	80860978	84260468	3286	50	3.9187e-05	4.9156e-09	7.0111e-05	0.55893	0.57621
15	84260468	86652905	3586	50	8.689e-05	5.3037e-09	7.2827e-05	1.1931	0.23283
15	86652905	88369943	2703	50	2.6253e-05	4.2473e-09	6.5171e-05	0.40283	0.68707
15	88369943	90475551	2962	50	-6.7332e-05	4.7546e-09	6.8953e-05	-0.97648	0.32883
15	90475551	92164392	2961	50	3.3473e-05	4.9409e-09	7.0291e-05	0.47621	0.63393
15	92164392	93780902	3208	50	-7.5328e-05	4.5489e-09	6.7445e-05	-1.1169	0.26405
15	93780902	94924330	2609	50	-2.0794e-05	5.1045e-09	7.1446e-05	-0.29104	0.77102
15	94924330	96141596	2143	50	-5.0401e-05	4.712e-09	6.8644e-05	-0.73424	0.4628
15	96141596	98030910	2822	50	4.899e-05	4.4838e-09	6.6961e-05	0.73162	0.4644
15	98030910	99244059	2594	50	-0.00010232	4.7465e-09	6.8895e-05	-1.4851	0.13752
15	99244059	100636847	2596	50	5.7987e-05	4.4894e-09	6.7003e-05	0.86544	0.3868
15	100636847	101552694	1824	50	1.05e-05	4.4836e-09	6.696e-05	0.1568	0.8754
15	101552694	102520966	1645	50	1.9843e-05	4.1214e-09	6.4198e-05	0.30909	0.75725
16	60054	1207206	2139	50	-9.9455e-06	4.371e-09	6.6114e-05	-0.15043	0.88043
16	1207206	2764829	2423	50	-8.1641e-05	4.6758e-09	6.838e-05	-1.1939	0.2325
16	2764829	4001196	1495	50	1.6295e-05	4.7089e-09	6.8622e-05	0.23746	0.8123
16	4001196	5118345	1744	50	3.8835e-05	4.553e-09	6.7476e-05	0.57554	0.56492
16	5118345	5891580	1881	50	3.2178e-05	4.3369e-09	6.5855e-05	0.48861	0.62512
16	5891580	6893551	2571	50	-2.4808e-06	4.3484e-09	6.5943e-05	-0.037621	0.96999
16	6893551	7529121	1987	50	4.0975e-05	5.4502e-09	7.3826e-05	0.55502	0.57888
16	7529121	8338519	2235	50	4.5918e-05	5.3982e-09	7.3472e-05	0.62497	0.53199
16	8338519	9799419	3267	50	-1.2859e-05	4.5327e-09	6.7326e-05	-0.19099	0.84853
16	9799419	10426032	1566	50	-1.8567e-05	4.3993e-09	6.6327e-05	-0.27993	0.77953
16	10426032	11520161	2396	50	0.00013655	7.3181e-09	8.5546e-05	1.5962	0.11044
16	11520161	12613098	1916	50	-9.4688e-06	5.6984e-09	7.5488e-05	-0.12543	0.90018
16	12613098	13154437	1526	50	-1.3821e-05	4.4515e-09	6.6719e-05	-0.20715	0.83589
16	13154437	14464002	2202	50	6.3468e-05	4.6585e-09	6.8253e-05	0.92989	0.35243
16	14464002	16154060	1241	50	7.7439e-05	5.3547e-09	7.3176e-05	1.0582	0.28994
16	16154060	17644749	1702	50	2.0769e-05	4.835e-09	6.9534e-05	0.29869	0.76518
16	17644749	18643607	930	50	0.00010108	4.4284e-09	6.6546e-05	1.5189	0.12878
16	18643607	20150571	2009	50	1.1057e-05	4.9165e-09	7.0117e-05	0.1577	0.87469
16	20150571	22448904	1969	50	-3.3094e-05	4.3558e-09	6.5999e-05	-0.50143	0.61607
16	22448904	24136875	1961	50	3.8761e-05	5.8301e-09	7.6355e-05	0.50763	0.61171
16	24136875	25986862	3406	50	4.2321e-05	4.9962e-09	7.0684e-05	0.59873	0.54935
16	25986862	27445755	2911	50	9.2676e-06	4.7104e-09	6.8633e-05	0.13503	0.89259
16	27445755	29036613	1367	50	5.1301e-05	7.1151e-09	8.4351e-05	0.60818	0.54307
16	29036613	31382943	1604	50	2.5992e-05	5.4076e-09	7.3536e-05	0.35345	0.72375
16	31382943	46399473	743	39	3.2028e-05	3.0266e-09	5.5014e-05	0.58218	0.56044
16	46399473	49007926	1313	50	1.1022e-05	4.7678e-09	6.9049e-05	0.15963	0.87317
16	49007926	52035823	4044	50	-4.4698e-05	8.2494e-09	9.0826e-05	-0.49213	0.62263
16	52035823	53382572	1959	50	-0.00011429	4.4153e-09	6.6448e-05	-1.7201	0.085419
16	53382572	55903774	4139	50	2.0601e-05	4.7001e-09	6.8557e-05	0.30049	0.7638
16	55903774	57664330	2549	50	1.2443e-05	4.7351e-09	6.8812e-05	0.18082	0.85651
16	57664330	59045405	2476	50	-8.2716e-05	4.6322e-09	6.806e-05	-1.2153	0.22424
16	59045405	60745694	2581	50	1.6111e-05	4.2723e-09	6.5363e-05	0.24648	0.80531
16	60745694	62229849	1715	50	2.8175e-05	4.5346e-09	6.7339e-05	0.4184	0.67566
16	62229849	63691589	2066	50	7.3072e-05	4.5421e-09	6.7395e-05	1.0842	0.27827
16	63691589	65938566	3569	50	3.4162e-05	4.5225e-09	6.7249e-05	0.50799	0.61146
16	65938566	68841363	2486	50	0.0001209	5.4669e-09	7.3939e-05	1.6351	0.10203
16	68841363	71054028	1908	50	0.00011128	5.4725e-09	7.3977e-05	1.5042	0.13253
16	71054028	72935150	1964	50	-2.2613e-05	4.5651e-09	6.7565e-05	-0.33468	0.73787
16	72935150	74971503	2946	50	3.6557e-05	4.518e-09	6.7216e-05	0.54387	0.58653
16	74971503	75977954	1347	50	2.6307e-05	4.904e-09	7.0029e-05	0.37566	0.70717
16	75977954	77523678	3564	50	2.8137e-05	4.7685e-09	6.9054e-05	0.40746	0.68367
16	77523678	78456292	2837	50	0.00015282	4.8988e-09	6.9991e-05	2.1835	0.029001
16	78456292	79134815	1889	50	8.1476e-05	5.0616e-09	7.1145e-05	1.1452	0.25212
16	79134815	80297374	2385	50	6.2319e-05	4.917e-09	7.0121e-05	0.88873	0.37415
16	80297374	81772536	3233	50	2.2947e-05	5.1886e-09	7.2032e-05	0.31857	0.75006
16	81772536	82747728	2206	50	3.0512e-05	5.1572e-09	7.1813e-05	0.42488	0.67093
16	82747728	83477208	2209	50	-6.605e-05	5.695e-09	7.5465e-05	-0.87524	0.38144
16	83477208	84445883	2665	50	1.7455e-05	4.2738e-09	6.5375e-05	0.267	0.78947
16	84445883	85148685	1944	50	-5.0027e-05	4.7032e-09	6.858e-05	-0.72946	0.46572
16	85148685	86156599	2065	50	-6.542e-06	6.0769e-09	7.7954e-05	-0.083921	0.93312
16	86156599	86815411	1643	50	-3.365e-05	4.6674e-09	6.8318e-05	-0.49254	0.62234
16	86815411	87647349	1394	50	-4.3619e-05	4.525e-09	6.7268e-05	-0.64844	0.5167
16	87647349	89041165	3140	50	4.028e-05	5.1984e-09	7.21e-05	0.55867	0.57639
16	89041165	90292812	1977	50	5.0139e-05	4.7996e-09	6.9279e-05	0.72372	0.46924
17	56	1172399	2035	50	4.9295e-05	4.5342e-09	6.7336e-05	0.73207	0.46413
17	1172399	1928731	1498	50	5.3444e-07	5.492e-09	7.4108e-05	0.0072116	0.99425
17	1928731	3702312	2851	50	3.6744e-05	4.5814e-09	6.7686e-05	0.54286	0.58723
17	3702312	4696261	1787	50	4.5497e-05	5.1225e-09	7.1572e-05	0.63568	0.52498
17	4696261	5741334	1788	50	4.254e-06	4.8906e-09	6.9933e-05	0.060829	0.9515
17	5741334	7317398	2847	50	-2.7798e-05	4.7717e-09	6.9078e-05	-0.40241	0.68738
17	7317398	8306425	1331	50	-4.5358e-05	4.8941e-09	6.9958e-05	-0.64836	0.51675
17	8306425	9965921	2755	50	3.5096e-05	4.5243e-09	6.7263e-05	0.52178	0.60183
17	9965921	11102815	1922	50	1.5066e-06	4.5104e-09	6.716e-05	0.022433	0.9821
17	11102815	12534769	2205	50	-1.5059e-05	4.5962e-09	6.7795e-05	-0.22213	0.82421
17	12534769	13180372	1306	50	7.2313e-05	4.6196e-09	6.7968e-05	1.0639	0.28736
17	13180372	13894637	1641	50	3.725e-05	5.1715e-09	7.1913e-05	0.51798	0.60447
17	13894637	15019097	2600	50	-8.7843e-05	4.8577e-09	6.9697e-05	-1.2603	0.20755
17	15019097	16412342	1511	50	-1.6521e-05	4.5572e-09	6.7507e-05	-0.24472	0.80667
17	16412342	18856320	2579	50	-6.2761e-05	5.1458e-09	7.1735e-05	-0.8749	0.38163
17	18856320	21290357	1822	50	7.8906e-05	4.6371e-09	6.8097e-05	1.1587	0.24656
17	21290357	27334244	2507	50	-7.5556e-05	6.0069e-09	7.7504e-05	-0.97485	0.32963
17	27334244	29786491	2031	50	1.2126e-05	4.6358e-09	6.8087e-05	0.1781	0.85864
17	29786491	31538425	2349	50	1.2272e-05	4.3649e-09	6.6067e-05	0.18574	0.85265
17	31538425	32912798	2809	50	9.0903e-06	5.5151e-09	7.4264e-05	0.12241	0.90258
17	32912798	34469036	1944	50	8.9223e-05	4.6035e-09	6.7849e-05	1.315	0.1885
17	34469036	36809344	1357	50	-6.9281e-06	4.7183e-09	6.869e-05	-0.10086	0.91966
17	36809344	38877404	2057	50	0.00020376	8.8119e-09	9.3872e-05	2.1706	0.02996
17	38877404	39899810	1760	50	2.6861e-05	5.071e-09	7.1211e-05	0.37721	0.70602
17	39899810	41772087	1851	50	-6.9264e-05	9.1867e-09	9.5847e-05	-0.72265	0.4699
17	41772087	43056905	1514	50	-5.4076e-05	5.03e-09	7.0922e-05	-0.76247	0.44578
17	43056905	45876022	3809	50	1.5914e-05	5.85e-09	7.6485e-05	0.20806	0.83518
17	45876022	47517400	2266	50	-5.5603e-05	5.2839e-09	7.269e-05	-0.76493	0.44431
17	47517400	49898957	3100	50	-4.9322e-06	4.2466e-09	6.5166e-05	-0.075687	0.93967
17	49898957	50719055	1124	45	-1.7288e-05	2.7513e-09	5.2453e-05	-0.32959	0.74171
17	50719055	51826118	1836	50	-6.0229e-06	3.9775e-09	6.3068e-05	-0.095499	0.92392
17	51826118	53599432	2514	50	1.7701e-05	4.5356e-09	6.7347e-05	0.26284	0.79268
17	53599432	55357541	2255	50	-4.6008e-05	4.7094e-09	6.8625e-05	-0.67042	0.50259
17	55357541	57487512	2347	50	-5.9268e-05	5.1067e-09	7.1461e-05	-0.82938	0.40689
17	57487512	59312755	998	41	7.8838e-05	3.3583e-09	5.7951e-05	1.3604	0.17369
17	59312755	61545589	1920	50	3.5808e-05	4.7115e-09	6.864e-05	0.52168	0.60189
17	61545589	63148128	1274	50	1.4166e-05	4.9442e-09	7.0315e-05	0.20147	0.84033
17	63148128	64800430	3002	50	5.8182e-05	4.3532e-09	6.5979e-05	0.88183	0.37787
17	64800430	67858770	4132	50	-6.7944e-05	4.7106e-09	6.8634e-05	-0.98995	0.3222
17	67858770	69387817	2719	50	-5.6819e-07	4.6371e-09	6.8096e-05	-0.008344	0.99334
17	69387817	72672203	5484	50	-7.336e-05	4.436e-09	6.6604e-05	-1.1014	0.2707
17	72672203	74375560	1994	50	-0.000197	5.1612e-09	7.1842e-05	-2.7422	0.0061031
17	74375560	76263413	3462	50	4.3755e-05	4.1585e-09	6.4486e-05	0.67852	0.49744
17	76263413	77298636	2202	50	0.00013967	5.395e-09	7.345e-05	1.9016	0.05723
17	77298636	78837588	2989	50	5.3825e-05	4.589e-09	6.7742e-05	0.79457	0.42687
17	78837588	80034408	2102	50	-1.6484e-05	5.0949e-09	7.1379e-05	-0.23093	0.81737
17	80034408	81194908	1932	50	7.658e-05	5.1378e-09	7.1678e-05	1.0684	0.28535
18	10644	912486	1872	50	1.1365e-06	4.2058e-09	6.4852e-05	0.017524	0.98602
18	912486	1942911	1852	50	-4.644e-07	5.0103e-09	7.0784e-05	-0.0065608	0.99477
18	1942911	3891658	4013	50	-2.3633e-05	5.3561e-09	7.3185e-05	-0.32292	0.74675
18	3891658	5834180	3597	50	4.4223e-05	4.5752e-09	6.764e-05	0.6538	0.51324
18	5834180	7090485	2089	50	-9.1644e-07	4.6337e-09	6.8071e-05	-0.013463	0.98926
18	7090485	8498931	2245	50	3.3917e-05	4.3237e-09	6.5755e-05	0.51582	0.60598
18	8498931	11075913	5421	50	-1.696e-05	4.3637e-09	6.6058e-05	-0.25674	0.79738
18	11075913	11905440	1303	50	-1.385e-05	4.3306e-09	6.5807e-05	-0.21046	0.83331
18	11905440	14440799	4266	50	0.0002016	5.7049e-09	7.5531e-05	2.6691	0.0076047
18	14440799	19485844	946	40	4.0078e-05	3.5493e-09	5.9576e-05	0.67272	0.50112
18	19485844	20649472	1446	50	4.3143e-05	4.3934e-09	6.6283e-05	0.65089	0.51512
18	20649472	22996651	2913	50	1.5916e-05	4.6134e-09	6.7922e-05	0.23433	0.81473
18	22996651	24026191	1151	50	4.5712e-05	4.5071e-09	6.7135e-05	0.68089	0.49594
18	24026191	25927682	2568	50	-2.3296e-05	4.0086e-09	6.3314e-05	-0.36795	0.71291
18	25927682	26875587	1220	46	-2.8638e-06	2.5077e-09	5.0077e-05	-0.057187	0.9544
18	26875587	27866478	1607	50	-6.5538e-05	4.2375e-09	6.5096e-05	-1.0068	0.31403
18	27866478	30264066	3563	50	-6.391e-06	5.0508e-09	7.1069e-05	-0.089927	0.92835
18	30264066	31780067	1482	50	-2.9862e-05	3.8646e-09	6.2166e-05	-0.48037	0.63097
18	31780067	33861964	2488	50	5.0472e-05	4.5756e-09	6.7643e-05	0.74615	0.45557
18	33861964	35075250	1655	50	9.1403e-05	4.7057e-09	6.8598e-05	1.3324	0.18271
18	35075250	36365490	1983	50	-4.6192e-05	4.9738e-09	7.0525e-05	-0.65497	0.51249
18	36365490	37684367	1574	50	2.647e-05	4.6208e-09	6.7976e-05	0.3894	0.69698
18	37684367	39892648	3189	50	1.8374e-05	4.4848e-09	6.6969e-05	0.27437	0.7838
18	39892648	42922106	4155	50	-3.7812e-05	4.9039e-09	7.0028e-05	-0.53996	0.58923
18	42922106	44299246	2323	50	-7.1457e-05	4.8057e-09	6.9323e-05	-1.0308	0.30265
18	44299246	45939732	2399	50	0.00010439	4.9303e-09	7.0216e-05	1.4868	0.13708
18	45939732	47730584	2916	50	-1.8947e-05	4.9183e-09	7.013e-05	-0.27017	0.78703
18	47730584	51062185	4967	50	-3.1195e-06	5.1668e-09	7.1881e-05	-0.043398	0.96538
18	51062185	51554175	1276	31	-4.4525e-06	2.2105e-09	4.7015e-05	-0.094702	0.92455
18	51554175	55213838	4257	50	-6.062e-05	5.7963e-09	7.6134e-05	-0.79623	0.4259
18	55213838	56530220	2495	50	-2.3871e-05	5.3363e-09	7.305e-05	-0.32678	0.74384
18	56530220	57630483	2165	50	-6.3377e-05	5.1648e-09	7.1867e-05	-0.88187	0.37785
18	57630483	59020751	1783	50	-5.0564e-05	4.4588e-09	6.6774e-05	-0.75725	0.4489
18	59020751	60277715	2284	50	-3.9391e-05	4.9427e-09	7.0305e-05	-0.56029	0.57528
18	60277715	61820252	2245	50	-2.1892e-05	4.8189e-09	6.9419e-05	-0.31536	0.75248
18	61820252	63463402	2559	50	2.7407e-05	5.1524e-09	7.178e-05	0.38182	0.70259
18	63463402	64252801	1324	44	9.7225e-06	3.8302e-09	6.1889e-05	0.1571	0.87517
18	64252801	66125817	3352	50	-8.3839e-05	4.3202e-09	6.5728e-05	-1.2755	0.20212
18	66125817	67175820	1438	50	3.245e-05	4.7886e-09	6.9199e-05	0.46893	0.63912
18	67175820	68621179	1857	50	-5.231e-05	4.681e-09	6.8418e-05	-0.76456	0.44453
18	68621179	69621618	2032	50	-1.8493e-05	4.5912e-09	6.7758e-05	-0.27293	0.78491
18	69621618	71038474	2537	50	-1.8347e-05	4.2126e-09	6.4904e-05	-0.28268	0.77742
18	71038474	71971462	2028	50	-2.244e-05	4.5626e-09	6.7547e-05	-0.33222	0.73973
18	71971462	73526987	2236	50	-4.4656e-05	4.2092e-09	6.4879e-05	-0.6883	0.49127
18	73526987	74813815	2414	50	5.3783e-05	4.599e-09	6.7816e-05	0.79308	0.42773
18	74813815	75976317	2888	50	6.6636e-05	4.8852e-09	6.9894e-05	0.95339	0.34039
18	75976317	77149991	2438	50	-3.7846e-05	4.6033e-09	6.7847e-05	-0.55782	0.57697
18	77149991	78017158	1777	50	-1.7569e-05	6.043e-09	7.7737e-05	-0.22601	0.82119
19	80840	610729	756	50	-8.9555e-07	4.5812e-09	6.7684e-05	-0.013231	0.98944
19	610729	2098396	2488	50	0.00014296	5.88e-09	7.6681e-05	1.8644	0.062266
19	2098396	3019660	1677	50	8.7873e-05	5.034e-09	7.095e-05	1.2385	0.21553
19	3019660	4348967	2344	50	2.7238e-05	4.9486e-09	7.0346e-05	0.3872	0.69861
19	4348967	5811852	2544	50	5.6508e-06	4.3122e-09	6.5668e-05	0.086052	0.93142
19	5811852	6684885	1296	50	-1.6519e-05	4.5869e-09	6.7727e-05	-0.2439	0.80731
19	6684885	8347513	3430	50	1.9633e-05	4.7331e-09	6.8798e-05	0.28537	0.77536
19	8347513	9238393	1402	50	2.428e-05	4.694e-09	6.8513e-05	0.35439	0.72305
19	9238393	11284028	3025	50	-3.4683e-05	7.1124e-09	8.4335e-05	-0.41125	0.68089
19	11284028	13471127	2331	50	-7.2945e-05	5.0431e-09	7.1015e-05	-1.0272	0.30434
19	13471127	14486347	1375	50	2.7897e-05	4.3938e-09	6.6286e-05	0.42086	0.67385
19	14486347	15648610	2075	50	6.6978e-05	5.184e-09	7.2e-05	0.93026	0.35224
19	15648610	16374416	2008	50	1.2473e-05	4.3677e-09	6.6089e-05	0.18874	0.8503
19	16374416	18409862	3351	50	-5.9325e-05	5.178e-09	7.1959e-05	-0.82443	0.4097
19	18409862	19877471	1799	50	2.7823e-05	5.7963e-09	7.6133e-05	0.36545	0.71478
19	19877471	20905757	1506	50	2.9925e-05	4.2514e-09	6.5203e-05	0.45895	0.64627
19	20905757	22732896	3981	50	-5.115e-05	4.3763e-09	6.6153e-05	-0.7732	0.43941
19	22732896	23467746	1362	37	-4.4911e-05	2.8581e-09	5.3461e-05	-0.84007	0.40087
19	23467746	28557893	2089	50	-7.5366e-05	4.3913e-09	6.6267e-05	-1.1373	0.25541
19	28557893	29790947	2556	50	4.0244e-05	4.9149e-09	7.0106e-05	0.57404	0.56594
19	29790947	30727954	1499	50	-1.3916e-05	5.067e-09	7.1183e-05	-0.1955	0.845
19	30727954	32746520	2270	50	-1.8768e-05	5.0777e-09	7.1258e-05	-0.26339	0.79225
19	32746520	34262952	2788	50	-2.1961e-05	5.4356e-09	7.3726e-05	-0.29788	0.7658
19	34262952	36469295	3242	50	-1.4293e-05	4.731e-09	6.8782e-05	-0.20781	0.83538
19	36469295	37527033	1515	48	-5.7274e-05	4.6294e-09	6.804e-05	-0.84177	0.39992
19	37527033	40170619	3476	50	2.167e-05	5.5064e-09	7.4205e-05	0.29202	0.77027
19	40170619	40984601	946	50	-2.8839e-05	3.9796e-09	6.3084e-05	-0.45715	0.64756
19	40984601	42131573	1497	50	7.4248e-06	5.7842e-09	7.6054e-05	0.097625	0.92223
19	42131573	43862455	1517	50	-9.3683e-06	4.686e-09	6.8454e-05	-0.13685	0.89115
19	43862455	44744108	1260	50	-2.3113e-05	4.2904e-09	6.5501e-05	-0.35286	0.72419
19	44744108	46102697	1690	50	7.5356e-05	5.0841e-09	7.1303e-05	1.0568	0.29058
19	46102697	47150082	1811	50	-3.1061e-05	6.2475e-09	7.9041e-05	-0.39297	0.69434
19	47150082	49282227	3103	50	0.00011585	5.4283e-09	7.3677e-05	1.5724	0.11587
19	49282227	51532567	3463	50	3.0946e-05	4.3693e-09	6.6101e-05	0.46817	0.63966
19	51532567	52985290	2856	50	-6.2711e-05	4.7379e-09	6.8832e-05	-0.91107	0.36226
19	52985290	54602362	3940	50	2.0048e-05	4.6698e-09	6.8336e-05	0.29338	0.76923
19	54602362	55728080	1431	50	2.0706e-05	4.9914e-09	7.065e-05	0.29308	0.76946
19	55728080	57521335	3274	50	2.3477e-05	4.5465e-09	6.7428e-05	0.34818	0.72771
19	57521335	59118839	2571	50	-9.1077e-05	4.9996e-09	7.0708e-05	-1.2881	0.19772
20	60479	697600	1124	50	1.5901e-05	4.3624e-09	6.6048e-05	0.24075	0.80975
20	697600	2469501	3558	50	6.7573e-05	4.9094e-09	7.0067e-05	0.96441	0.33484
20	2469501	3828413	2311	50	-4.0925e-05	4.5364e-09	6.7353e-05	-0.60763	0.54343
20	3828413	5477850	3442	50	5.1726e-05	4.5573e-09	6.7508e-05	0.76622	0.44355
20	5477850	7084073	2864	50	-2.3946e-05	5.3204e-09	7.2941e-05	-0.3283	0.74269
20	7084073	8117011	1770	50	1.0643e-05	4.3794e-09	6.6177e-05	0.16083	0.87222
20	8117011	9730921	2617	50	3.7628e-05	4.6054e-09	6.7863e-05	0.55448	0.57925
20	9730921	11249536	2665	50	2.9909e-05	5.4304e-09	7.3691e-05	0.40587	0.68483
20	11249536	12447499	2060	50	-3.0391e-05	4.6679e-09	6.8322e-05	-0.44482	0.65645
20	12447499	13689864	2174	50	2.7188e-07	4.5788e-09	6.7667e-05	0.004018	0.99679
20	13689864	15958359	3382	50	-3.759e-05	4.9464e-09	7.0331e-05	-0.53448	0.59301
20	15958359	17487232	3169	50	5.0358e-06	4.9608e-09	7.0433e-05	0.071498	0.943
20	17487232	18972203	2838	50	-4.5327e-05	4.9553e-09	7.0394e-05	-0.6439	0.51964
20	18972203	20959710	2604	50	-1.9944e-05	4.6753e-09	6.8376e-05	-0.29168	0.77053
20	20959710	22491456	1389	50	9.6835e-05	4.5626e-09	6.7547e-05	1.4336	0.15169
20	22491456	23293790	1173	50	0.00014059	4.9135e-09	7.0097e-05	2.0057	0.044885
20	23293790	24717724	2296	50	-3.2968e-06	4.1033e-09	6.4057e-05	-0.051467	0.95895
20	24717724	25344231	1303	43	6.8374e-06	3.0269e-09	5.5017e-05	0.12428	0.9011
20	25344231	31614823	2852	50	4.1642e-05	6.2207e-09	7.8872e-05	0.52797	0.59752
20	31614823	32813441	998	50	-6.1273e-05	4.4443e-09	6.6665e-05	-0.91911	0.35804
20	32813441	34960446	1815	50	5.1009e-05	4.5704e-09	6.7605e-05	0.75452	0.45054
20	34960446	36909530	1932	50	-3.4793e-05	4.4725e-09	6.6877e-05	-0.52026	0.60288
20	36909530	38436761	1842	50	-3.6775e-05	5.2769e-09	7.2642e-05	-0.50625	0.61268
20	38436761	39610856	1730	50	-8.0163e-05	5.1588e-09	7.1825e-05	-1.1161	0.26438
20	39610856	40585689	1125	50	-4.9873e-05	4.9529e-09	7.0377e-05	-0.70865	0.47854
20	40585689	41615460	1569	50	-1.3949e-05	5.0754e-09	7.1242e-05	-0.19579	0.84477
20	41615460	42680176	1622	50	3.367e-05	4.19e-09	6.473e-05	0.52016	0.60295
20	42680176	44839056	3069	50	-3.0945e-05	6.818e-09	8.2571e-05	-0.37477	0.70783
20	44839056	47199980	3609	50	3.2676e-05	4.498e-09	6.7067e-05	0.48721	0.62611
20	47199980	49239658	3287	50	-6.115e-05	5.5169e-09	7.4276e-05	-0.82329	0.41034
20	49239658	52472549	5445	50	7.1391e-06	4.8866e-09	6.9905e-05	0.10213	0.91866
20	52472549	54055266	2453	50	-3.6009e-05	4.9648e-09	7.0461e-05	-0.51105	0.60931
20	54055266	56447959	4312	50	1.3435e-05	4.7912e-09	6.9218e-05	0.19409	0.8461
20	56447959	58406572	2887	50	0.00010791	5.3291e-09	7.3001e-05	1.4781	0.13937
20	58406572	59561724	1634	50	3.5652e-05	4.6827e-09	6.843e-05	0.521	0.60237
20	59561724	61301855	3533	50	-3.6881e-05	5.1244e-09	7.1585e-05	-0.5152	0.60641
20	61301855	62190180	1890	50	-1.6006e-05	4.6184e-09	6.7959e-05	-0.23552	0.8138
20	62190180	62965163	1272	50	-1.0052e-05	8.5124e-09	9.2263e-05	-0.10895	0.91324
21	9411243	15950982	1990	50	-7.488e-05	5.2304e-09	7.2322e-05	-1.0354	0.3005
21	15950982	18053165	2738	50	0.00016282	8.6964e-09	9.3255e-05	1.746	0.08081
21	18053165	19480375	2277	50	4.9682e-05	4.6351e-09	6.8081e-05	0.72974	0.46555
21	19480375	20962339	3012	50	3.1485e-06	4.2198e-09	6.496e-05	0.048469	0.96134
21	20962339	22072764	2216	50	-2.817e-05	4.791e-09	6.9217e-05	-0.40698	0.68402
21	22072764	23362875	2405	50	-2.8402e-05	4.194e-09	6.4761e-05	-0.43856	0.66098
21	23362875	24696231	1890	50	4.2203e-05	4.5416e-09	6.7391e-05	0.62623	0.53116
21	24696231	26469122	3433	50	-3.1134e-05	5.1706e-09	7.1907e-05	-0.43297	0.66504
21	26469122	27271019	1023	45	5.1573e-05	3.5255e-09	5.9376e-05	0.86859	0.38507
21	27271019	29125226	3505	50	7.6661e-06	4.9904e-09	7.0643e-05	0.10852	0.91358
21	29125226	31197025	3327	50	-4.3654e-05	4.7392e-09	6.8842e-05	-0.63411	0.52601
21	31197025	32668642	2215	50	-1.198e-05	4.558e-09	6.7513e-05	-0.17744	0.85916
21	32668642	34376999	2774	50	2.0251e-05	5.0679e-09	7.1189e-05	0.28446	0.77605
21	34376999	35225465	1136	50	-7.4668e-06	6.0095e-09	7.7521e-05	-0.09632	0.92327
21	35225465	36524373	2058	50	4.2402e-05	4.7235e-09	6.8728e-05	0.61695	0.53727
21	36524373	37870779	2263	50	-5.0098e-06	4.5612e-09	6.7537e-05	-0.074179	0.94087
21	37870779	38711704	1440	50	-6.1296e-06	4.6705e-09	6.8341e-05	-0.089692	0.92853
21	38711704	40482902	3003	50	0.00012024	5.886e-09	7.672e-05	1.5673	0.11705
21	40482902	41389527	2051	50	-6.056e-05	4.8185e-09	6.9415e-05	-0.87243	0.38297
21	41389527	43321528	3962	50	7.451e-05	4.74e-09	6.8848e-05	1.0822	0.27915
21	43321528	44506268	2906	50	-2.0203e-05	4.5916e-09	6.7762e-05	-0.29814	0.76559
21	44506268	46177105	2572	50	6.1535e-05	6.5544e-09	8.0959e-05	0.76007	0.44721
21	46177105	47492226	2582	50	-8.5609e-05	5.0853e-09	7.1311e-05	-1.2005	0.22995
21	47492226	48119752	1288	50	9.799e-06	4.5203e-09	6.7233e-05	0.14575	0.88412
22	16050408	17674295	918	50	1.7645e-05	4.722e-09	6.8717e-05	0.25677	0.79735
22	17674295	18296088	1071	50	5.1227e-06	4.7076e-09	6.8612e-05	0.074662	0.94048
22	18296088	19912358	2293	50	3.6083e-05	4.5364e-09	6.7353e-05	0.53572	0.59215
22	19912358	22357325	2474	50	0.00030026	7.3173e-09	8.5541e-05	3.5101	0.00044793
22	22357325	23712647	1467	50	0.00015351	5.0949e-09	7.1378e-05	2.1507	0.031502
22	23712647	24984204	1691	50	-5.7717e-05	4.9042e-09	7.003e-05	-0.82417	0.40984
22	24984204	26791628	2837	50	8.6156e-05	4.2862e-09	6.5469e-05	1.316	0.18818
22	26791628	27834752	2356	50	1.2612e-05	5.5825e-09	7.4716e-05	0.1688	0.86596
22	27834752	29651799	1876	50	1.7933e-05	4.5992e-09	6.7817e-05	0.26443	0.79145
22	29651799	31439918	2355	50	-6.735e-06	5.8641e-09	7.6577e-05	-0.08795	0.92992
22	31439918	32664986	1355	50	-1.6376e-05	4.3145e-09	6.5685e-05	-0.24932	0.80312
22	32664986	34494914	3166	50	-2.3581e-05	4.3871e-09	6.6235e-05	-0.35601	0.72183
22	34494914	35530985	2073	50	1.9357e-05	4.2319e-09	6.5053e-05	0.29756	0.76604
22	35530985	37570269	3202	50	5.9943e-05	5.2402e-09	7.2389e-05	0.82807	0.40763
22	37570269	39307894	2200	50	3.5169e-05	5.2026e-09	7.2129e-05	0.48759	0.62584
22	39307894	40545797	1570	50	0.00017323	8.6289e-09	9.2892e-05	1.8649	0.062201
22	40545797	42690818	2126	50	-5.5055e-05	4.8829e-09	6.9878e-05	-0.78788	0.43077
22	42690818	43714200	1904	50	-1.778e-06	5.2173e-09	7.2231e-05	-0.024616	0.98036
22	43714200	44995308	2692	50	3.284e-05	4.6935e-09	6.8509e-05	0.47936	0.63169
22	44995308	46470495	2965	50	0.0001426	5.0538e-09	7.109e-05	2.0059	0.044864
22	46470495	47596318	2173	50	8.4929e-06	4.7606e-09	6.8997e-05	0.12309	0.90204
22	47596318	48903703	2791	50	1.633e-05	4.2122e-09	6.4901e-05	0.25162	0.80134
22	48903703	49824534	3364	50	-4.93e-05	4.4492e-09	6.6702e-05	-0.73911	0.45984
22	49824534	51243298	2512	50	-1.7749e-05	5.2328e-09	7.2338e-05	-0.24537	0.80617

## Sheet: Table S2
Supplementary Table S2.The results of bidirectional Mendelian randomization(IBD-Ps)
outcome	exposure	method	nsnp	b	se	pval	lo_ci	up_ci	or	or_lci95	or_uci95
Ps	IBD	Inverse variance weighted (multiplicative random effects)	86	0.00123397	0.000348073	0.000392409	0.000551743	0.00191619	1.00123	1.00055	1.00192
Ps	IBD	Weighted median	86	0.000781086	0.000398732	0.0501216	-4.28652e-07	0.0015626	1.00078	1	1.00156
Ps	IBD	MR Egger	86	0.00115429	0.00126251	0.363187	-0.00132023	0.00362881	1.00115	0.998681	1.00364
IBD	Ps	Inverse variance weighted (multiplicative random effects)	12	3.08221	3.7697	0.413571	-4.30641	10.4708	21.8065	0.0134818	35271.4
IBD	Ps	Weighted median	12	1.87095	3.80166	0.62262	-5.5803	9.3222	6.49448	0.00377143	11183.6
IBD	Ps	MR Egger	12	6.94484	16.9224	0.690172	-26.2231	40.1127	1037.78	4.08764e-12	2.63473e+17

## Sheet: Table S3
Supplementary Table S3.The results of horizontal pleiotropy(IBD-Ps)
outcome	exposure	egger_intercept	se	pval
Ps	IBD	9.25018e-06	0.000140823	0.947783
IBD	Ps	-0.00657139	0.0279973	0.819166

## Sheet: Table S4
Supplementary Table S4.The results of heterogeneity(IBD-Ps)
outcome	exposure	method	Q	Q_df	Q_pval
Ps	IBD	MR Egger	183.025	84	2.5383e-09
Ps	IBD	Inverse variance weighted	183.034	85	3.78388e-09
IBD	Ps	MR Egger	25.4357	10	0.00457803
IBD	Ps	Inverse variance weighted	25.5758	11	0.00750132

## Sheet: Table S5
Supplementary Table S5.The Mendelian Randomisation Analysis of Instrumental Variables Related Data（expose：IBD，outcome：Ps）
SNP	effect_allele.exposure	other_allele.exposure	effect_allele.outcome	other_allele.outcome	beta.exposure	beta.outcome	se.outcome	pval.outcome	outcome	se.exposure	pval.exposure	exposure	F_statistics
rs10041497	C	T	C	T	0.0819	0.000179426	0.00022755	0.43	Ps	0.0129	1.94599e-10	IBD	40.3077
rs10114470	C	T	C	T	0.1475	0.000106411	0.000237863	0.649999	Ps	0.0137	4.09826e-27	IBD	115.916
rs10761659	G	A	G	A	0.1585	0.000229209	0.000221805	0.3	Ps	0.0126	2.29826e-36	IBD	158.24
rs10800309	G	A	G	A	-0.123	0.000463175	0.000237305	0.051	Ps	0.0133	1.94178e-20	IBD	85.5277
rs10826797	T	G	T	G	-0.099	-2.57252e-05	0.000242543	0.92	Ps	0.0136	3.98566e-13	IBD	52.9898
rs10953551	G	A	G	A	-0.1033	-1.12029e-05	0.000225476	0.96	Ps	0.0127	4.94311e-16	IBD	66.1597
rs11066188	A	G	A	G	0.0874	0.000770728	0.000224968	0.00061	Ps	0.013	1.75914e-11	IBD	45.1998
rs111456533	A	G	A	G	-0.1031	0.000474924	0.00030028	0.11	Ps	0.017	1.17899e-09	IBD	36.7807
rs11152949	G	A	G	A	0.1019	0.000201214	0.000236217	0.39	Ps	0.0133	1.56315e-14	IBD	58.7009
rs11195128	T	C	T	C	0.0792	-0.000255648	0.000233153	0.27	Ps	0.0133	2.74397e-09	IBD	35.4607
rs11209013	G	A	G	A	0.0773	-0.000353861	0.000221682	0.11	Ps	0.0124	4.45995e-10	IBD	38.8611
rs11236797	A	C	A	C	0.1488	0.000872649	0.000222234	8.60003e-05	Ps	0.0125	7.18787e-33	IBD	141.705
rs1131095	C	T	C	T	0.1635	0.00011469	0.000242823	0.64	Ps	0.0131	1.21899e-35	IBD	155.773
rs11669299	T	C	T	C	-0.1107	-0.00112945	0.000275721	4.20001e-05	Ps	0.0157	1.83612e-12	IBD	49.716
rs11677002	C	T	C	T	-0.0931	-0.000453934	0.000222537	0.0409996	Ps	0.0126	1.37088e-13	IBD	54.5957
rs11734570	A	G	A	G	0.0694	0.000131364	0.000227399	0.56	Ps	0.0127	4.80098e-08	IBD	29.8615
rs11768365	G	A	G	A	-0.0837	0.000153277	0.000263978	0.56	Ps	0.0152	3.879e-08	IBD	30.3224
rs12136659	C	T	C	T	0.087	0.000681214	0.000253623	0.00719996	Ps	0.0142	1.02e-09	IBD	37.5372
rs1250573	A	G	A	G	-0.098	-0.000822616	0.000235439	0.000479999	Ps	0.0138	1.10688e-12	IBD	50.4306
rs1268339	C	T	C	T	0.0907	-0.000178218	0.000273503	0.51	Ps	0.0163	2.75201e-08	IBD	30.9627
rs12825700	A	G	A	G	0.1324	1.70282e-05	0.000227846	0.94	Ps	0.0127	1.27497e-25	IBD	108.685
rs12936409	T	C	T	C	0.1406	0.000514344	0.000221327	0.02	Ps	0.0124	7.72681e-30	IBD	128.566
rs1297264	G	A	G	A	-0.1462	-0.000471641	0.00022285	0.0340001	Ps	0.0126	3.98016e-31	IBD	134.634
rs1317209	A	G	A	G	0.1164	-0.000457304	0.000293307	0.12	Ps	0.016	3.78617e-13	IBD	52.9256
rs1336900	A	G	A	G	-0.0848	0.000273486	0.000226484	0.23	Ps	0.0128	2.98401e-11	IBD	43.8906
rs13422838	C	T	C	T	-0.1143	-0.000445994	0.000356792	0.21	Ps	0.0205	2.557e-08	IBD	31.0874
rs1445004	T	C	T	C	0.1689	0.000524354	0.000226113	0.02	Ps	0.0127	3.48418e-40	IBD	176.869
rs149169037	A	G	A	G	-0.1338	-0.000342969	0.000385207	0.37	Ps	0.0242	3.26099e-08	IBD	30.569
rs154873	A	G	A	G	-0.0813	-0.00034474	0.000230685	0.14	Ps	0.0132	7.377e-10	IBD	37.9344
rs1558619	T	G	T	G	-0.0843	0.000424074	0.000221429	0.0549997	Ps	0.0123	8.89611e-12	IBD	46.9726
rs16940202	C	T	C	T	0.113	-0.000411324	0.000300097	0.17	Ps	0.0169	2.50496e-11	IBD	44.7078
rs17656349	T	C	T	C	0.0731	0.000198648	0.000223033	0.37	Ps	0.0125	5.16702e-09	IBD	34.1991
rs194746	T	C	T	C	0.0833	0.000244613	0.00022179	0.27	Ps	0.0124	1.83612e-11	IBD	45.1281
rs2301127	A	G	A	G	0.0783	0.000564968	0.000222334	0.0109999	Ps	0.0126	4.96101e-10	IBD	38.6173
rs2384352	G	A	G	A	0.0951	0.000340566	0.000234881	0.15	Ps	0.0131	3.11817e-13	IBD	52.7009
rs2413583	T	C	T	C	-0.1732	7.61435e-05	0.000298569	0.8	Ps	0.0171	4.59515e-24	IBD	102.59
rs243505	G	A	G	A	-0.0805	-0.000185067	0.000228023	0.42	Ps	0.0128	3.03802e-10	IBD	39.5523
rs2593855	T	C	T	C	-0.0832	1.97176e-05	0.000232211	0.93	Ps	0.014	2.54097e-09	IBD	35.3176
rs2836881	T	G	T	G	-0.1643	-0.00023737	0.000250381	0.34	Ps	0.0146	1.95884e-29	IBD	126.64
rs28374519	A	G	A	G	-0.1105	-9.29546e-05	0.000229166	0.69	Ps	0.0137	6.54636e-16	IBD	65.0554
rs2838517	C	T	C	T	-0.128	-0.000355912	0.000226723	0.12	Ps	0.0125	1.83485e-24	IBD	104.858
rs3024493	A	C	A	C	0.1911	0.000391263	0.000306324	0.2	Ps	0.0165	4.0411e-31	IBD	134.139
rs341295	T	C	T	C	0.0702	-0.000133459	0.000223827	0.55	Ps	0.0124	1.45101e-08	IBD	32.0502
rs34140409	T	C	T	C	-0.1583	-0.00011023	0.000400357	0.780001	Ps	0.0237	2.28402e-11	IBD	44.6134
rs35171809	G	A	G	A	0.1088	0.000100762	0.00022066	0.649999	Ps	0.0123	1.15611e-18	IBD	78.2434
rs3792111	T	C	T	C	0.1391	-0.000129622	0.000221235	0.56	Ps	0.0124	5.12153e-29	IBD	125.838
rs3820330	A	C	A	C	-0.0892	0.000270402	0.000238857	0.26	Ps	0.014	1.72199e-10	IBD	40.5951
rs3829110	G	A	G	A	0.1574	3.88094e-05	0.000223364	0.86	Ps	0.0125	3.51965e-36	IBD	158.558
rs3850378	C	T	C	T	0.1536	0.000856131	0.000375487	0.0230001	Ps	0.0207	1.10002e-13	IBD	55.0607
rs3897234	C	T	C	T	0.0971	-9.12076e-05	0.000263541	0.73	Ps	0.0145	1.89889e-11	IBD	44.8438
rs4256018	G	T	G	T	0.0786	0.00025049	0.000248524	0.31	Ps	0.0138	1.23001e-08	IBD	32.4405
rs4276914	A	G	A	G	0.0783	0.000370792	0.000221001	0.0929994	Ps	0.0125	3.15399e-10	IBD	39.2377
rs4380956	A	G	A	G	0.0907	-7.88988e-05	0.000227597	0.73	Ps	0.0127	1.11995e-12	IBD	51.0043
rs4676408	A	G	A	G	0.1011	0.000121149	0.000221953	0.59	Ps	0.013	7.62957e-15	IBD	60.4805
rs4807569	C	A	C	A	0.1281	0.000581809	0.000275635	0.0350002	Ps	0.0152	4.23936e-17	IBD	71.025
rs4957256	T	C	T	C	-0.1179	-0.000271097	0.000272737	0.32	Ps	0.0155	3.36667e-14	IBD	57.8581
rs503734	G	A	G	A	-0.0692	-0.000145769	0.00022163	0.51	Ps	0.0124	2.67399e-08	IBD	31.1436
rs55946629	A	C	A	C	0.1298	-0.000484091	0.000319718	0.13	Ps	0.018	5.45381e-13	IBD	52.0001
rs56062135	T	C	T	C	0.1382	0.000365098	0.000260549	0.16	Ps	0.0145	1.37088e-21	IBD	90.8406
rs56116661	T	C	T	C	-0.1	-0.000799884	0.00027702	0.00389996	Ps	0.0163	9.27107e-10	IBD	37.6378
rs56235845	G	T	G	T	0.0877	0.000484903	0.000234596	0.0389996	Ps	0.0138	1.77101e-10	IBD	40.3869
rs5763793	T	G	T	G	0.0734	0.000216807	0.000230274	0.35	Ps	0.013	1.467e-08	IBD	31.8791
rs6017342	C	A	C	A	0.1156	-0.000121923	0.000221155	0.58	Ps	0.0135	1.07103e-17	IBD	73.3243
rs6062496	A	G	A	G	0.137	-2.18759e-05	0.000221961	0.92	Ps	0.0129	2.82618e-26	IBD	112.788
rs6063502	G	A	G	A	-0.0734	-1.18986e-05	0.000232546	0.96	Ps	0.0134	4.548e-08	IBD	30.0042
rs62126610	G	A	G	A	0.1407	-2.72794e-05	0.00029685	0.93	Ps	0.0166	2.60016e-17	IBD	71.8409
rs62183956	T	C	T	C	-0.078	0.000498484	0.00022114	0.0239999	Ps	0.0125	4.489e-10	IBD	38.9376
rs62324212	A	C	A	C	0.0886	0.000312847	0.000223011	0.16	Ps	0.0127	2.67424e-12	IBD	48.6698
rs62408218	T	C	T	C	-0.0818	0.000151899	0.00023012	0.51	Ps	0.0129	2.40198e-10	IBD	40.2094
rs62482552	A	G	A	G	-0.0737	-2.9424e-05	0.000228105	0.9	Ps	0.0131	1.97102e-08	IBD	31.6514
rs6579807	T	C	T	C	0.125	0.000475899	0.000332786	0.15	Ps	0.0189	4.0059e-11	IBD	43.7418
rs6584282	G	A	G	A	-0.152	0.000267169	0.000220933	0.23	Ps	0.0124	1.19399e-34	IBD	150.26
rs6740847	G	A	G	A	-0.0924	8.57424e-05	0.000223987	0.7	Ps	0.0125	1.21787e-13	IBD	54.6417
rs6873866	C	T	C	T	-0.0919	0.00024845	0.000222753	0.26	Ps	0.0128	6.14752e-13	IBD	51.5479
rs6933404	C	T	C	T	0.0863	-0.000122164	0.000268071	0.649999	Ps	0.0149	6.64095e-09	IBD	33.5466
rs714910	C	A	C	A	-0.0959	0.000171677	0.000246887	0.49	Ps	0.0139	6.22874e-12	IBD	47.6001
rs7190426	C	A	C	A	-0.0872	0.000273452	0.000275052	0.32	Ps	0.0155	2.05698e-08	IBD	31.6497
rs72852162	C	A	C	A	-0.1129	0.000742686	0.000353139	0.0350002	Ps	0.0202	2.298e-08	IBD	31.2381
rs749910	A	G	A	G	0.1961	-0.000266002	0.000255348	0.3	Ps	0.0138	7.82889e-46	IBD	201.928
rs7532133	G	A	G	A	0.0789	0.000258559	0.000236941	0.28	Ps	0.0134	3.83204e-09	IBD	34.6692
rs7608697	C	A	C	A	0.1395	6.44535e-05	0.000227768	0.780001	Ps	0.0126	1.67109e-28	IBD	122.577
rs76286777	C	T	C	T	0.0996	0.000153931	0.000267942	0.57	Ps	0.0151	4.65479e-11	IBD	43.5076
rs7918084	T	C	T	C	0.071	0.000688515	0.000222789	0.002	Ps	0.0125	1.38299e-08	IBD	32.2624
rs80262450	A	G	A	G	0.1581	0.000948259	0.000340608	0.00539995	Ps	0.019	1.04112e-16	IBD	69.2399
rs938650	A	G	A	G	-0.1074	-0.000948075	0.000330077	0.00409996	Ps	0.0189	1.41299e-08	IBD	32.2913
rs9934775	T	C	T	C	-0.1116	-0.000155343	0.000300273	0.6	Ps	0.0172	8.76799e-11	IBD	42.099

## Sheet: Table S6
Supplementary Table S6.The Mendelian Randomisation Analysis of Instrumental Variables Related Data（expose：Ps，outcome：IBD）
SNP	effect_allele.exposure	other_allele.exposure	effect_allele.outcome	other_allele.outcome	beta.exposure	beta.outcome	se.outcome	pval.outcome	outcome	se.exposure	pval.exposure	exposure	F_statistics
rs11085725	T	C	T	C	-0.00166753	-0.019	0.014	0.1738	IBD	0.000243626	7.70016e-12	Ps	46.849
rs11795343	C	T	C	T	-0.00144443	-0.0017	0.0126	0.8945	IBD	0.000226388	1.79999e-10	Ps	40.7086
rs2735003	G	T	G	T	-0.00259899	-0.018	0.0174	0.2994	IBD	0.000271761	1.10002e-21	Ps	91.4608
rs28998802	A	G	A	G	0.00186972	0.0136	0.0186	0.464	IBD	0.000322335	6.59994e-09	Ps	33.6464
rs4112787	T	C	T	C	0.00164731	-0.0001	0.0129	0.9926	IBD	0.000233284	1.59993e-12	Ps	49.8633
rs582757	T	C	T	C	-0.00137827	-0.0241	0.0139	0.0817805	IBD	0.000247418	2.5e-08	Ps	31.0317
rs632376	G	A	G	A	-0.00131604	0.0138	0.0126	0.2717	IBD	0.00022408	4.30002e-09	Ps	34.4931
rs7951925	G	A	G	A	-0.00127836	-0.0274	0.0129	0.0332997	IBD	0.000229137	2.39999e-08	Ps	31.1255
rs8016947	G	T	G	T	0.00161674	-0.0249	0.0125	0.0457804	IBD	0.000222823	4.00037e-13	Ps	52.6454
rs842636	A	G	A	G	-0.0013276	0.0206	0.0125	0.0984306	IBD	0.00022268	2.5e-09	Ps	35.5445
rs848	C	A	C	A	0.00179998	0.0458	0.0161	0.00439198	IBD	0.000285251	2.80001e-10	Ps	39.8181
rs9277937	C	T	C	T	0.00285115	-0.0092	0.0222	0.678	IBD	0.000375617	3.19963e-14	Ps	57.6169

## Sheet: Table S7
Supplementary Table S7.The SNP table(SCZvsIBD)
rsID	chr	pos	non_effect_allele	effect_allele	MAF	r2	IndSigSNP	GenomicLocus	nearestGene	dist	func	CADD
rs71639217	1	8207494	G	A	0.08648	1	rs71639217	1	RP11-431K24.1	24731	intergenic	0.079
rs35589907	1	8237193	T	C	0.3598	0.604357	rs12082271	1	RP11-431K24.2	12690	intergenic	1.251
rs6663882	1	8244145	A	G	0.3588	0.607585	rs12082271	1	RP11-431K24.2	5738	intergenic	1.903
rs60650319	1	8246289	C	A	0.2704	0.762227	rs12082271	1	RP11-431K24.2	3594	intergenic	1.536
rs35584291	1	8246818	A	T	0.2704	0.762227	rs12082271	1	RP11-431K24.2	3065	intergenic	0.739
rs12082271	1	8249555	G	T	0.3171	1	rs12082271	1	RP11-431K24.2	328	upstream	0.101
rs6676617	1	8250742	T	A	0.2972	0.872045	rs12082271	1	RP11-431K24.2	0	ncRNA_intronic	0.15
rs11121127	1	8256313	G	A	0.2316	0.701991	rs12041676	1	RP11-431K24.2	3482	intergenic	0.551
rs11121128	1	8256431	A	T	0.2316	0.701991	rs12041676	1	RP11-431K24.2	3600	intergenic	0.481
rs28643488	1	8257782	G	A	0.2306	0.701602	rs12041676	1	RP11-431K24.2	4951	intergenic	6.206
rs72635708	1	8257960	T	C	0.2286	0.709083	rs12041676	1	RP11-431K24.2	5129	intergenic	4.037
rs11585994	1	8258226	T	C	0.2316	0.697902	rs12041676	1	RP11-431K24.2	5395	intergenic	1.623
rs140263509	1	8258766	TTCTCC	T	0.2306	0.692123	rs12041676	1	RP11-431K24.2	5935	intergenic	2.084
rs6697167	1	8259191	G	A	0.2286	0.709083	rs12041676	1	RP11-431K24.2	6360	intergenic	0.704
rs55724405	1	8259274	T	C	0.2992	0.821096	rs12082271	1	RP11-431K24.2	6443	intergenic	0.883
rs72635711	1	8259303	G	T	0.2286	0.709083	rs12041676	1	RP11-431K24.2	6472	intergenic	1.711
rs72635712	1	8259475	C	T	0.2286	0.709083	rs12041676	1	RP11-431K24.2	6644	intergenic	0.063
rs12562013	1	8259803	C	T	0.2326	0.696277	rs12041676	1	RNU1-7P	6690	intergenic	0.369
rs12140347	1	8260199	G	A	0.2306	0.701602	rs12041676	1	RNU1-7P	6294	intergenic	1.544
rs6700905	1	8260449	G	C	0.2753	0.746899	rs12082271	1	RNU1-7P	6044	intergenic	0.619
rs11588420	1	8260756	G	A	0.2286	0.709083	rs12041676	1	RNU1-7P	5737	intergenic	6.846
rs11587140	1	8260834	T	C	0.2286	0.709083	rs12041676	1	RNU1-7P	5659	intergenic	0.533
rs11588819	1	8260945	G	A	0.2296	0.707333	rs12041676	1	RNU1-7P	5548	intergenic	0.038
rs34272070	1	8261050	CT	C	0.2992	0.687122	rs12082271	1	RNU1-7P	5443	intergenic	1.465
rs35579678	1	8261122	C	T	0.2286	0.709083	rs12041676	1	RNU1-7P	5371	intergenic	3.007
rs12138839	1	8261393	T	G	0.2982	0.825586	rs12082271	1	RNU1-7P	5100	intergenic	0.578
rs417065	1	8264112	C	A	0.2296	0.705329	rs12041676	1	RNU1-7P	2381	intergenic	7.825
rs12745477	1	8264457	A	G	0.2266	0.707081	rs12041676	1	RNU1-7P	2036	intergenic	1.889
rs35395352	1	8266829	G	GA	0.2565	0.630777	rs12082271	1	RNU1-7P	171	upstream	0.818
rs56025131	1	8267284	A	G	0.2555	0.63549	rs12082271	1	RNU1-7P	626	upstream	3.848
rs7548511	1	8267513	A	G	0.2555	0.63549	rs12082271	1	RNU1-7P	855	upstream	3.397
rs11121129	1	8268095	G	A	0.2535	0.625611	rs12041676	1	RP11-431K24.3	636	upstream	5.477
rs6661746	1	8268620	G	A	0.2535	0.625611	rs12041676	1	RP11-431K24.3	111	upstream	0.344
rs6701941	1	8268715	T	C	0.2535	0.625611	rs12041676	1	RP11-431K24.3	16	upstream	0.508
rs6687168	1	8268913	C	T	0.2535	0.625611	rs12041676	1	RP11-431K24.3	0	ncRNA_exonic	1.649
rs11121131	1	8272231	G	A	0.2535	0.628024	rs12041676	1	RP11-431K24.3	0	ncRNA_intronic	7.415
rs425371	1	8272526	G	A	0.2475	0.648864	rs12041676	1	RP11-431K24.3	0	ncRNA_intronic	3.007
rs35163695	1	8272912	C	CA	0.2306	0.730429	rs12041676	1	RP11-431K24.3	0	ncRNA_intronic	1.647
rs6683408	1	8273008	T	A	0.2694	0.622471	rs12041676	1	RP11-431K24.3	0	ncRNA_intronic	7.996
rs6683603	1	8273177	T	G	0.2535	0.679119	rs12041676	1	RP11-431K24.3	0	ncRNA_intronic	3.861
rs12041676	1	8273392	G	A	0.1799	1	rs12041676	1	RP11-431K24.3	0	ncRNA_intronic	7.249
rs2085260	1	8278116	G	A	0.1839	0.762382	rs12041676	1	RP11-431K24.4	133	downstream	0.013
rs70990529	1	8279288	TTAA	T	0.1978	0.676089	rs12041676	1	RP11-431K24.4	0	ncRNA_intronic	0.46
rs149812685	1	8279313	A	AAC	0.05666	0.670911	rs12041676	1	RP11-431K24.4	0	ncRNA_intronic	2.686
rs12732590	1	8279313	A	C	0.2018	0.670911	rs12041676	1	RP11-431K24.4	0	NA	4.292
rs6689647	1	8279814	C	A	0.1978	0.678079	rs12041676	1	RP11-431K24.4	0	ncRNA_intronic	1.587
rs139077824	1	8280260	TAAGA	T	0.1978	0.678079	rs12041676	1	RP11-431K24.4	0	ncRNA_intronic	0.529
rs11589993	1	8284497	G	A	0.1988	0.673883	rs12041676	1	RP11-431K24.4	3907	intergenic	4.439
rs7524364	1	8286009	G	A	0.1769	0.787806	rs12041676	1	RP11-431K24.4	5419	intergenic	1.48
rs12049468	1	8286693	G	A	0.1998	0.66972	rs12041676	1	RP11-431K24.4	6103	intergenic	1.219
rs12022242	1	8287378	G	T	0.2068	0.643652	rs12041676	1	RP11-431K24.4	6788	intergenic	0.589
rs11121137	1	8287391	G	A	0.2087	0.63812	rs12041676	1	RP11-431K24.4	6801	intergenic	0.022
rs7553816	1	8287962	C	T	0.2097	0.634299	rs12041676	1	RP11-431K24.4	7372	intergenic	2.015
rs367078	1	8288720	T	C	0.2137	0.619297	rs12041676	1	RP11-431K24.4	8130	intergenic	2.052
rs201626704	1	8289092	AAG	A	0.2127	0.614074	rs12041676	1	RP11-431K24.4	8502	intergenic	0.619
rs72635736	1	8289252	T	C	0.2127	0.609442	rs12041676	1	RP11-431K24.4	8662	intergenic	2.604
rs112846030	1	8289345	C	T	0.2087	0.626802	rs12041676	1	RP11-431K24.4	8755	intergenic	1.074
rs876109	1	25273288	C	T	0.3638	0.624788	rs2063113	2	RUNX3	0	intronic	4.535
rs1507099	1	25278451	C	A	0.339	0.699233	rs2063113	2	RUNX3	0	intronic	1.502
rs1848186	1	25282856	T	G	0.3479	0.750678	rs2063113	2	RUNX3	0	intronic	1.191
rs1848185	1	25282961	C	T	0.3479	0.750678	rs2063113	2	RUNX3	0	intronic	6.438
rs4288539	1	25282993	A	G	0.3479	0.750678	rs2063113	2	RUNX3	0	intronic	2.401
rs11249207	1	25283069	T	C	0.3479	0.750678	rs2063113	2	RUNX3	0	intronic	2.345
rs11249208	1	25283126	A	G	0.3479	0.750678	rs2063113	2	RUNX3	0	intronic	0.1
rs10903116	1	25283162	T	C	0.3479	0.750678	rs2063113	2	RUNX3	0	intronic	0.942
rs12031692	1	25283274	C	A	0.3479	0.750678	rs2063113	2	RUNX3	0	intronic	5.791
rs11580845	1	25283356	G	C	0.3469	0.74639	rs2063113	2	RUNX3	0	intronic	1.297
rs10903117	1	25283592	A	G	0.3479	0.750678	rs2063113	2	RUNX3	0	intronic	11.07
rs7527098	1	25284666	C	T	0.3479	0.742882	rs2063113	2	RUNX3	0	intronic	3.076
rs6600245	1	25284678	C	T	0.3469	0.752746	rs2063113	2	RUNX3	0	intronic	4.932
rs4648888	1	25286151	T	C	0.3489	0.762865	rs2063113	2	RUNX3	0	intronic	3.612
rs72657048	1	25289734	G	C	0.4563	0.934066	rs6600249	2	RUNX3	0	intronic	5.715
rs6672420	1	25291010	T	A	0.4791	0.868728	rs6600249	2	RUNX3	0	exonic	25.2
rs7528484	1	25292668	T	C	0.4563	0.933764	rs6600249	2	RUNX3	1055	intergenic	2.122
rs7536201	1	25293084	T	C	0.4563	0.933764	rs6600249	2	RUNX3	1471	intergenic	3.412
rs11249212	1	25293201	A	G	0.4543	0.933645	rs6600249	2	RUNX3	1588	intergenic	4.704
rs7414934	1	25293216	A	C	0.4563	0.933764	rs6600249	2	RUNX3	1603	intergenic	9.435
rs11249213	1	25293237	G	A	0.4563	0.933764	rs6600249	2	RUNX3	1624	intergenic	18.8
rs4265380	1	25293356	C	T	0.4563	0.933764	rs6600249	2	RP11-84D1.2	1557	intergenic	7.314
rs11311495	1	25293775	G	GC	0.4563	0.933764	rs6600249	2	RP11-84D1.2	1138	intergenic	6.13
rs4648889	1	25293829	G	A	0.4563	0.933764	rs6600249	2	RP11-84D1.2	1084	intergenic	13.13
rs4649040	1	25293902	C	T	0.4563	0.933764	rs6600249	2	RP11-84D1.2	1011	intergenic	0.159
rs4648890	1	25293941	G	A	0.4553	0.929208	rs6600249	2	RP11-84D1.2	972	downstream	2.452
rs7523328	1	25294195	G	A	0.4553	0.913127	rs6600249	2	RP11-84D1.2	718	downstream	5.373
rs7523334	1	25294206	A	G	0.4553	0.913127	rs6600249	2	RP11-84D1.2	707	downstream	2.636
rs7532198	1	25294208	T	C	0.4553	0.913127	rs6600249	2	RP11-84D1.2	705	downstream	2.486
rs7523412	1	25294264	G	A	0.4573	0.921039	rs6600249	2	RP11-84D1.2	649	downstream	4.628
rs7536848	1	25294345	A	C	0.4563	0.933764	rs6600249	2	RP11-84D1.2	568	downstream	0.869
rs373993301	1	25294548	C	CTT	0.4523	0.897429	rs6600249	2	RP11-84D1.2	365	downstream	0.665
rs7525903	1	25294573	A	G	0.4563	0.933764	rs6600249	2	RP11-84D1.2	340	downstream	2.115
rs7542079	1	25294607	T	C	0.4553	0.929208	rs6600249	2	RP11-84D1.2	306	downstream	3.07
rs7542147	1	25294618	T	C	0.4563	0.933764	rs6600249	2	RP11-84D1.2	295	downstream	0.526
rs10903118	1	25294878	T	C	0.4563	0.933764	rs6600249	2	RP11-84D1.2	35	downstream	4.188
rs10903119	1	25294902	A	G	0.4563	0.933764	rs6600249	2	RP11-84D1.2	11	downstream	3.517
rs7529070	1	25295580	A	G	0.4543	0.933384	rs6600249	2	RP11-84D1.2	0	ncRNA_exonic	0.981
rs10751775	1	25296478	C	T	0.4533	0.937842	rs6600249	2	RP11-84D1.2	0	ncRNA_exonic	1.818
rs10751776	1	25296743	C	A	0.4533	0.937842	rs6600249	2	RP11-84D1.2	0	ncRNA_exonic	8.17
rs11249215	1	25297184	A	G	0.4751	0.857454	rs6600249	2	RP11-84D1.2	0	ncRNA_exonic	0.675
rs7555518	1	25299404	A	T	0.4563	0.968739	rs6600249	2	RP11-84D1.2	2047	intergenic	7.801
rs12407074	1	25299432	A	T	0.4563	0.968739	rs6600249	2	RP11-84D1.2	2075	intergenic	4.114
rs7550552	1	25299602	T	C	0.4563	0.968739	rs6600249	2	RP11-84D1.2	2245	intergenic	5.653
rs7550635	1	25299637	G	C	0.4573	0.964318	rs6600249	2	RP11-84D1.2	2280	intergenic	4.431
rs34115476	1	25299748	C	CCA	0.4563	0.968739	rs6600249	2	RP11-84D1.2	2391	intergenic	5.069
rs7542123	1	25299816	G	A	0.4563	0.968739	rs6600249	2	RP11-84D1.2	2459	intergenic	10.69
rs7513156	1	25299836	T	C	0.4563	0.968739	rs6600249	2	RP11-84D1.2	2479	intergenic	12.68
rs10903121	1	25300042	A	G	0.4563	0.968739	rs6600249	2	RP11-84D1.2	2685	intergenic	0.016
rs11249218	1	25300256	G	A	0.4563	0.968739	rs6600249	2	RP11-84D1.2	2899	intergenic	1.667
rs11249219	1	25300369	T	C	0.4563	0.968739	rs6600249	2	RP11-84D1.2	3012	intergenic	1.593
rs11249220	1	25300436	C	T	0.333	0.874104	rs2063113	2	RP11-84D1.2	3079	intergenic	3.882
rs11249221	1	25300541	C	T	0.4563	0.968739	rs6600249	2	RP11-84D1.2	3184	intergenic	2.649
rs12036815	1	25300632	T	C	0.4563	0.968739	rs6600249	2	RP11-84D1.2	3275	intergenic	1.9
rs12130556	1	25301370	A	G	0.333	0.87478	rs2063113	2	RP11-84D1.2	4013	intergenic	2.283
rs7545113	1	25301477	A	T	0.4563	0.977723	rs6600249	2	RP11-84D1.2	4120	intergenic	3.94
rs7547501	1	25301653	C	T	0.4543	0.968757	rs6600249	2	RP11-84D1.2	4296	intergenic	0.274
rs1609996	1	25301869	C	T	0.4563	0.977723	rs6600249	2	RP11-84D1.2	4512	intergenic	9.105
rs2135755	1	25302495	A	G	0.4563	0.977723	rs6600249	2	RP11-84D1.2	5138	intergenic	1.725
rs2135754	1	25302758	A	G	0.333	0.87478	rs2063113	2	RP11-84D1.2	5401	intergenic	0.077
rs10903122	1	25303576	G	A	0.4553	0.973286	rs6600249	2	RP11-84D1.2	6219	intergenic	2.288
rs2063113	1	25303762	T	G	0.3042	1	rs2063113	2	RP11-84D1.2	6405	intergenic	4.355
rs2063112	1	25303905	A	G	0.4553	0.973286	rs6600249	2	RP11-84D1.2	6548	intergenic	0.084
rs2063111	1	25303944	G	A	0.4274	0.858621	rs6600249	2	RP11-84D1.2	6587	intergenic	0.435
rs2063110	1	25304134	G	A	0.4563	0.977723	rs6600249	2	RP11-84D1.2	6777	intergenic	0.121
rs2370233	1	25304463	C	G	0.4573	0.982177	rs6600249	2	RP11-84D1.2	7106	intergenic	1.395
rs2370234	1	25304464	T	C	0.4553	0.991052	rs6600249	2	RP11-84D1.2	7107	intergenic	2.049
rs10794667	1	25304552	T	C	0.4563	0.986605	rs6600249	2	RP11-84D1.2	7195	intergenic	2.769
rs6600247	1	25305114	C	T	0.4543	0.986556	rs6600249	2	RP11-84D1.2	7757	intergenic	3.473
rs6600248	1	25305157	G	A	0.4533	1	rs6600249	2	RP11-84D1.2	7800	intergenic	2.443
rs6600249	1	25305160	T	C	0.4533	1	rs6600249	2	RP11-84D1.2	7803	intergenic	5.764
rs6600250	1	25305172	T	C	0.4533	1	rs6600249	2	RP11-84D1.2	7815	intergenic	0.791
rs6600251	1	25305260	C	T	0.328	0.850281	rs2063113	2	RP11-84D1.2	7903	intergenic	6.333
rs6690896	1	25305607	A	G	0.333	0.874104	rs2063113	2	RP11-84D1.2	8250	intergenic	0.738
rs6659811	1	25305673	G	T	0.331	0.864462	rs2063113	2	RP11-84D1.2	8316	intergenic	1.71
rs11249222	1	25305783	G	T	0.498	0.815266	rs6600249	2	RP11-84D1.2	8426	intergenic	12.98
rs58606593	1	67362595	T	C	0.05567	0.803636	rs72673802	3	WDR78	0	intronic	14.51
rs6666388	1	67392496	T	C	0.05567	0.803636	rs72673802	3	MIER1	0	intronic	12.24
rs72673707	1	67405192	A	G	0.05567	0.803636	rs72673802	3	MIER1	0	intronic	1.501
rs7555420	1	67408673	T	C	0.05567	0.803636	rs72673802	3	MIER1	0	intronic	9.591
rs72673711	1	67409559	A	G	0.05567	0.803636	rs72673802	3	MIER1	0	intronic	7.021
rs72673717	1	67416939	G	A	0.05567	0.803636	rs72673802	3	MIER1	0	intronic	0.017
rs7555338	1	67417555	G	T	0.05567	0.803636	rs72673802	3	MIER1	0	intronic	4.739
rs7555264	1	67417634	C	T	0.05567	0.803636	rs72673802	3	MIER1	0	intronic	2.944
rs72673719	1	67422007	G	T	0.05567	0.803636	rs72673802	3	MIER1	0	intronic	7.367
rs6661866	1	67437150	A	G	0.05567	0.803636	rs72673802	3	MIER1	0	intronic	6.716
rs72673727	1	67440796	C	T	0.05567	0.803636	rs72673802	3	MIER1	0	intronic	5.872
rs188964703	1	67446692	T	A	0.05567	0.803636	rs72673802	3	MIER1	0	intronic	3.886
rs116214239	1	67446693	T	A	0.05567	0.803636	rs72673802	3	MIER1	0	intronic	7.453
rs114686654	1	67446694	T	A	0.05567	0.803636	rs72673802	3	MIER1	0	intronic	1.365
rs115064659	1	67446696	T	G	0.05567	0.803636	rs72673802	3	MIER1	0	intronic	5.318
rs11418306	1	67453120	A	AT	0.05567	0.803636	rs72673802	3	MIER1	0	UTR3	8.91
rs72673739	1	67454933	C	T	0.05567	0.803636	rs72673802	3	MIER1	630	downstream	0.782
rs77439595	1	67456801	C	T	0.05567	0.803636	rs72673802	3	MIER1	2498	intergenic	0.018
rs6656890	1	67458463	G	A	0.05567	0.803636	rs72673802	3	MIER1	4160	intergenic	9.991
rs72673749	1	67469594	C	T	0.05567	0.803636	rs72673802	3	SLC35D1	0	UTR3	0.053
rs72673758	1	67482550	A	G	0.05567	0.803636	rs72673802	3	SLC35D1	0	intronic	5.478
rs138210844	1	67487926	A	AGTT	0.05567	0.803636	rs72673802	3	SLC35D1	0	intronic	1.546
rs113843670	1	67508832	G	A	0.05567	0.83788	rs72673802	3	SLC35D1	0	intronic	0.025
rs72673798	1	67521669	G	A	0.05268	0.890525	rs72673802	3	SLC35D1	1886	intergenic	2.183
rs76435052	1	67525207	C	T	0.05268	0.890525	rs72673802	3	SLC35D1	5424	intergenic	0.791
rs72673802	1	67530266	A	G	0.05865	1	rs72673802	3	SLC35D1	10483	intergenic	2.258
rs72676005	1	67537712	C	T	0.04771	0.663495	rs72673802	3	SLC35D1	17929	intergenic	4.349
rs115344869	1	67540933	C	G	0.04672	0.679491	rs72673802	3	C1orf141	16914	intergenic	0.624
rs200451533	1	67541970	AT	A	0.04672	0.679491	rs72673802	3	C1orf141	15877	intergenic	2.088
rs202154124	1	67543890	GT	G	0.04672	0.679491	rs72673802	3	C1orf141	13957	intergenic	4.938
rs564252848	1	67543892	C	A	0.04672	0.679491	rs72673802	3	C1orf141	13955	intergenic	8.997
rs72676011	1	67544074	A	G	0.04672	0.679491	rs72673802	3	C1orf141	13773	intergenic	2.36
rs72676015	1	67555196	A	C	0.04672	0.679491	rs72673802	3	C1orf141	2651	intergenic	3.608
rs116010613	1	67556757	G	A	0.04771	0.663495	rs72673802	3	C1orf141	1090	intergenic	0.91
rs56155188	1	67561540	T	C	0.04771	0.663495	rs72673802	3	C1orf141	0	intronic	4.23
rs60552083	1	67561772	G	A	0.04771	0.663495	rs72673802	3	C1orf141	0	intronic	5.18
rs72676028	1	67567170	T	A	0.04573	0.662287	rs72673802	3	C1orf141	0	intronic	0.468
rs58147393	1	67572887	T	C	0.04672	0.64634	rs72673802	3	C1orf141	0	intronic	3.608
rs144443783	1	67573388	G	A	0.04573	0.662287	rs72673802	3	C1orf141	0	intronic	0.173
rs145201703	1	67573431	G	A	0.04573	0.662287	rs72673802	3	C1orf141	0	intronic	1.477
rs140552298	1	67580610	C	T	0.04573	0.662287	rs72673802	3	C1orf141	0	intronic	2.117
rs72676037	1	67585863	A	C	0.04573	0.662287	rs72673802	3	C1orf141	0	intronic	5.238
rs6588249	1	67668970	C	T	0.335	0.640941	rs1004819	3	C1orf141:IL23R	0	intronic	0.458
rs1004819	1	67670213	G	A	0.2982	1	rs1004819	3	C1orf141:IL23R	0	intronic	2.142
rs12564022	1	67670755	C	T	0.2982	1	rs1004819	3	C1orf141:IL23R	0	intronic	0.183
rs7539625	1	67672765	G	A	0.3002	0.980305	rs1004819	3	C1orf141:IL23R	0	intronic	7.463
rs7539643	1	67672911	C	T	0.3002	0.980305	rs1004819	3	C1orf141:IL23R	0	intronic	5.308
rs7542066	1	67673121	C	T	0.2992	0.96557	rs1004819	3	C1orf141:IL23R	0	intronic	0.633
rs12075103	1	67674284	C	T	0.3002	0.960687	rs1004819	3	C1orf141:IL23R	0	intronic	0.192
rs11805303	1	67675516	C	T	0.3002	0.960687	rs1004819	3	C1orf141:IL23R	0	intronic	0.98
rs10889669	1	67675728	T	G	0.3002	0.960687	rs1004819	3	C1orf141:IL23R	0	intronic	5.466
rs11410147	1	67679939	C	CT	0.3002	0.960687	rs1004819	3	C1orf141:IL23R	0	intronic	7.761
rs11369105	1	67684612	G	GA	0.325	0.84076	rs1004819	3	C1orf141:IL23R	0	intronic	0.8
rs4385674	1	67684934	C	T	0.05666	0.766972	rs113155999	3	C1orf141:IL23R	0	intronic	1.961
rs11465802	1	67685598	A	C	0.2903	0.778632	rs10789230	3	C1orf141:IL23R	0	intronic	7.288
rs35427944	1	67687692	A	T	0.2903	0.778632	rs10789230	3	C1orf141:IL23R	0	intronic	6.219
rs2201841	1	67694202	A	G	0.3002	0.806876	rs10789230	3	C1orf141:IL23R	0	intronic	8.547
rs77319898	1	67695379	G	C	0.05964	0.725041	rs113155999	3	C1orf141:IL23R	0	intronic	1.322
rs12030107	1	67695398	G	T	0.2982	0.815904	rs10789230	3	C1orf141:IL23R	0	intronic	1.67
rs139049785	1	67696229	CTTA	C	0.2982	0.823784	rs10789230	3	C1orf141:IL23R	0	intronic	2.486
rs12031203	1	67696547	G	A	0.2982	0.823784	rs10789230	3	C1orf141:IL23R	0	intronic	0.792
rs75328060	1	67697069	A	G	0.06064	0.741522	rs113155999	3	C1orf141:IL23R	0	intronic	6.289
rs6686950	1	67697633	G	T	0.2982	0.823784	rs10789230	3	IL23R	0	intronic	0.01
rs78254060	1	67697869	C	T	0.06064	0.741522	rs113155999	3	IL23R	0	intronic	3.56
rs4655529	1	67698909	C	T	0.2982	0.823784	rs10789230	3	IL23R	0	intronic	0.276
rs551470124	1	67699535	GTT	GTTT	0.2962	0.794882	rs113155999	3	IL23R	0	intronic	NA
rs539849518	1	67699535	GTT	G	0.06561	0.794882	rs113155999	3	IL23R	0	intronic	6.539
rs79755370	1	67699915	C	A	0.06064	0.89855	rs113155999	3	IL23R	0	intronic	1.948
rs11465804	1	67702526	T	G	0.06561	0.825163	rs113155999	3	IL23R	0	intronic	1.527
rs11209026	1	67705958	G	A	0.06163	0.915694	rs113155999	3	IL23R	0	exonic	26.5
rs11581607	1	67707690	G	A	0.06163	0.915694	rs113155999	3	IL23R	0	intronic	0.029
rs80174646	1	67708155	G	T	0.0666	0.84214	rs113155999	3	IL23R	0	intronic	1.579
rs2180294	1	67709141	C	G	0.2982	0.823784	rs10789230	3	IL23R	0	intronic	4.446
rs11488194	1	67709384	A	G	0.06759	0.828655	rs113155999	3	IL23R	0	intronic	5.482
rs35380856	1	67709650	G	A	0.2982	0.823784	rs10789230	3	IL23R	0	intronic	0.199
rs148170789	1	67710231	A	G	0.06759	0.828655	rs113155999	3	IL23R	0	intronic	1.872
rs140953244	1	67710425	G	A	0.06759	0.828655	rs113155999	3	IL23R	0	intronic	2.847
rs7551201	1	67711986	C	T	0.06759	0.828655	rs113155999	3	IL23R	0	intronic	0.888
rs6701313	1	67712157	C	T	0.0666	0.84214	rs113155999	3	IL23R	0	intronic	6.393
rs10889673	1	67713257	G	A	0.2982	0.823784	rs10789230	3	IL23R	0	intronic	3.01
rs113935720	1	67713346	T	C	0.06163	0.915694	rs113155999	3	IL23R	0	intronic	3.131
rs112106127	1	67716951	C	T	0.06759	0.828655	rs113155999	3	IL23R	0	intronic	0.2
rs11465817	1	67721097	C	A	0.2853	0.786866	rs10789230	3	IL23R	0	intronic	0.136
rs10889676	1	67722567	C	A	0.2982	0.823784	rs10789230	3	IL23R	0	intronic	0.18
rs41494046	1	67722919	C	G	0.06759	0.828655	rs113155999	3	IL23R	0	intronic	4.857
rs10889677	1	67725120	C	A	0.2982	0.823784	rs10789230	3	IL23R	0	UTR3	7.229
rs9988642	1	67726104	T	C	0.07157	0.807214	rs113155999	3	IL23R	441	downstream	2.58
rs34219944	1	67726765	C	CT	0.2883	0.682487	rs10789230	3	IL23R	1102	intergenic	0.067
rs35299982	1	67727131	TA	T	0.3539	0.605372	rs10789230	3	IL23R	1468	intergenic	0.719
rs12567232	1	67728018	G	A	0.2972	0.828661	rs10789230	3	IL23R	2355	intergenic	5.639
rs10789230	1	67730628	G	T	0.335	1	rs10789230	3	RNU4ATAC4P	2655	intergenic	0.238
rs7547569	1	67731368	T	C	0.06064	1	rs113155999	3	RNU4ATAC4P	1915	intergenic	1.886
rs79866453	1	67732512	C	T	0.06064	1	rs113155999	3	RNU4ATAC4P	771	downstream	1.473
rs370426639	1	67733803	AAAAT	A	0.1332	0.982903	rs113155999	3	RNU4ATAC4P	393	upstream	1.636
rs567792618	1	67733803	AAAAT	AAAATAAAT	0.06163	0.982903	rs113155999	3	RNU4ATAC4P	393	upstream	NA
rs12033764	1	67734482	C	T	0.334	0.9093	rs11802647	3	RNU4ATAC4P	1072	intergenic	3.564
rs1909129	1	67735299	A	G	0.334	0.9093	rs11802647	3	RNU4ATAC4P	1889	intergenic	2.992
rs111379368	1	67735360	T	G	0.06064	1	rs113155999	3	RNU4ATAC4P	1950	intergenic	1.571
rs143913286	1	67735548	A	AT	0.06064	1	rs113155999	3	RNU4ATAC4P	2138	intergenic	1.135
rs11583760	1	67735948	C	T	0.06064	1	rs113155999	3	RNU4ATAC4P	2538	intergenic	0.031
rs1532502	1	67737650	G	A	0.334	0.9093	rs11802647	3	RNU4ATAC4P	4240	intergenic	1.254
rs11209032	1	67740092	G	A	0.334	0.9093	rs11802647	3	RP4-763G1.1	3642	intergenic	0.014
rs80216366	1	67740171	CG	GG	0.06064	1	rs113155999	3	RP4-763G1.1	3563	intergenic	NA
rs6698141	1	67741314	G	C	0.333	0.904339	rs11802647	3	RP4-763G1.1	2420	intergenic	0.683
rs113120270	1	67741782	C	G	0.06064	1	rs113155999	3	RP4-763G1.1	1952	intergenic	0.404
rs149798029	1	67741884	G	A	0.06064	1	rs113155999	3	RP4-763G1.1	1850	intergenic	2.01
rs6665569	1	67742121	T	C	0.4781	0.724328	rs924080	3	RP4-763G1.1	1613	intergenic	8.719
rs113091593	1	67742235	G	A	0.334	0.9093	rs11802647	3	RP4-763G1.1	1499	intergenic	0.113
rs151278615	1	67742670	G	A	0.06064	1	rs113155999	3	RP4-763G1.1	1064	intergenic	1.64
rs6677508	1	67742685	A	C	0.3887	0.757291	rs924080	3	RP4-763G1.1	1049	intergenic	1.182
rs113155999	1	67743552	T	C	0.06064	1	rs113155999	3	RP4-763G1.1	182	upstream	3.469
rs11209033	1	67744500	C	G	0.335	0.913697	rs11802647	3	RP4-763G1.1	37	downstream	11
rs6660226	1	67744601	G	A	0.4483	0.9808	rs924080	3	RP4-763G1.1	138	downstream	0.448
rs11209034	1	67744684	T	C	0.335	0.913697	rs11802647	3	RP4-763G1.1	221	downstream	8.927
rs34426521	1	67745768	A	G	0.335	0.913697	rs11802647	3	RP4-763G1.1	1305	intergenic	3.359
rs6676660	1	67745895	T	A	0.335	0.913697	rs11802647	3	RP4-763G1.1	1432	intergenic	4.85
rs12141431	1	67747023	G	C	0.3042	0.784071	rs11802647	3	RP4-763G1.1	2560	intergenic	6.457
rs12119179	1	67747415	A	C	0.335	0.913697	rs11802647	3	RP4-763G1.1	2952	intergenic	5.383
rs12141575	1	67747436	G	A	0.335	0.913697	rs11802647	3	RP4-763G1.1	2973	intergenic	2.563
rs6694775	1	67747865	A	G	0.4473	0.984596	rs924080	3	RP4-763G1.1	3402	intergenic	2.368
rs2017314	1	67748140	A	C	0.4801	0.729018	rs924080	3	RP4-763G1.1	3677	intergenic	2.7
rs11209036	1	67749068	C	T	0.4483	0.988461	rs924080	3	RP4-763G1.1	4605	intergenic	10.37
rs7546245	1	67750474	T	C	0.335	0.922873	rs11802647	3	RP4-763G1.1	6011	intergenic	3.583
rs11209039	1	67751193	A	G	0.4463	0.988496	rs924080	3	RP4-763G1.1	6730	intergenic	3.714
1:67752671:A:G	1	67752671	G	A	0.336	0.919274	rs11802647	3	RP4-763G1.1	8208	intergenic	1.382
1:67752671:C:G	1	67752671	G	C	0.000994	0.919274	rs11802647	3	RP4-763G1.1	8208	NA	0.942
rs1495966	1	67753353	T	C	0.4801	0.73655	rs924080	3	RP4-763G1.1	8890	intergenic	3.923
rs1495965	1	67753508	C	T	0.4801	0.73655	rs924080	3	RP4-763G1.1	9045	intergenic	0.469
rs5774863	1	67754158	AG	A	0.4801	0.73655	rs924080	3	RP4-763G1.1	9695	intergenic	12
1:67754436:C:CAT	1	67754436	C	CAT	0.0835	0.856062	rs924080	3	RP4-763G1.1	9973	NA	1.354
1:67754436:C:CATAT	1	67754436	C	CATAT	0.4076	0.856062	rs924080	3	RP4-763G1.1	9973	intergenic	1.286
rs4655535	1	67754527	G	T	0.4801	0.73655	rs924080	3	RP4-763G1.1	10064	intergenic	10.71
rs924080	1	67760140	T	C	0.4473	1	rs924080	3	IL12RB2	12906	intergenic	9.233
rs11578380	1	67761365	C	G	0.4592	0.68829	rs924080	3	IL12RB2	11681	intergenic	1.373
rs2088242	1	67763780	C	T	0.3241	0.995404	rs11802647	3	IL12RB2	9266	intergenic	4.245
rs11802647	1	67764598	G	A	0.3231	1	rs11802647	3	IL12RB2	8448	intergenic	1.276
rs59158058	1	67766686	TA	T	0.4811	0.603777	rs924080	3	IL12RB2	6360	intergenic	0.25
rs11209042	1	67766926	A	C	0.3221	0.675517	rs11802647	3	IL12RB2	6120	intergenic	6.986
rs79051659	1	151757843	G	A	0.1044	0.635845	rs78703675	4	TDRKH	0	intronic	8.683
rs78703675	1	151788495	G	A	0.1352	1	rs78703675	4	RORC	0	intronic	15.35
rs61815118	1	151790383	G	C	0.2316	0.742954	rs12030974	4	RORC	0	intronic	2.487
rs949969	1	151792814	G	A	0.1958	0.959055	rs12030974	4	RORC	0	intronic	12.46
rs76990585	1	151795777	C	T	0.1938	0.970347	rs12030974	4	RORC	0	intronic	8.537
rs12030974	1	151798295	G	A	0.1928	1	rs12030974	4	RORC	0	intronic	10.41
rs72740550	1	197342380	G	A	0.2008	0.771147	rs12724239	5	CRB1	0	intronic	5.063
rs368379855	1	197374467	C	G	0.1948	0.781447	rs12724239	5	CRB1	0	intronic	1.577
rs2759663	1	197384426	C	G	0.1988	0.802809	rs12724239	5	CRB1	0	intronic	3.507
rs67236816	1	197470146	G	A	0.2117	0.969957	rs12724239	5	DENND1B	3731	intergenic	0.104
rs12738134	1	197470756	T	A	0.1869	0.825412	rs12724239	5	DENND1B	3121	intergenic	4.779
rs2042097	1	197471350	G	A	0.2117	0.969957	rs12724239	5	DENND1B	2527	intergenic	2.067
rs17621130	1	197477498	G	A	0.2117	0.969957	rs12724239	5	DENND1B	0	UTR3	1.466
rs35624964	1	197493644	G	A	0.2127	0.964082	rs12724239	5	DENND1B	0	intronic	1.526
rs12118913	1	197512404	T	C	0.2078	0.993939	rs12724239	5	DENND1B	0	intronic	2.602
rs12118513	1	197517086	T	A	0.1829	0.83863	rs12724239	5	DENND1B	0	intronic	9.82
rs12748009	1	197532369	T	C	0.2087	1	rs12724239	5	DENND1B	0	intronic	4.906
rs12724239	1	197532378	C	T	0.2087	1	rs12724239	5	DENND1B	0	intronic	0.481
rs11583319	1	197555860	A	G	0.2097	0.993939	rs12724239	5	DENND1B	0	intronic	8.608
rs6702421	1	197559324	C	T	0.2097	0.981768	rs12724239	5	DENND1B	0	intronic	1.674
rs35939830	1	197561510	C	T	0.2087	0.987829	rs12724239	5	DENND1B	0	intronic	0.368
rs12141028	1	197562511	G	A	0.2097	0.981768	rs12724239	5	DENND1B	0	intronic	1.83
rs4316387	1	197595569	T	C	0.1958	0.900004	rs12724239	5	DENND1B	0	intronic	0.945
rs4512681	1	197596790	T	A	0.1958	0.900004	rs12724239	5	DENND1B	0	intronic	0.698
rs200719458	1	197597940	G	A	0.1938	0.888871	rs12724239	5	DENND1B	0	intronic	0.565
rs10737693	1	197599030	T	C	0.1958	0.900004	rs12724239	5	DENND1B	0	intronic	0.254
rs6682968	1	197608612	C	T	0.1918	0.877868	rs12724239	5	DENND1B	0	intronic	0.461
rs16841842	1	197611682	C	A	0.1938	0.888871	rs12724239	5	DENND1B	0	intronic	16.44
rs2488389	1	197631141	G	A	0.1958	0.900004	rs12724239	5	DENND1B	0	intronic	0.238
rs71569514	1	197637993	AT	A	0.1938	0.888871	rs12724239	5	DENND1B	0	intronic	0.675
rs12117045	1	197638716	G	A	0.1948	0.906138	rs12724239	5	DENND1B	0	intronic	1.581
rs2224873	1	197645449	T	A	0.1988	0.836256	rs12724239	5	DENND1B	0	intronic	1.973
rs12131588	1	197666111	G	A	0.1938	0.888871	rs12724239	5	DENND1B	0	intronic	4.372
rs11588864	1	197668565	C	G	0.1938	0.888871	rs12724239	5	DENND1B	0	intronic	0.322
rs2477077	1	197671115	C	T	0.1948	0.882781	rs12724239	5	DENND1B	0	intronic	0.878
rs188827822	1	197677508	T	A	0.1948	0.882781	rs12724239	5	DENND1B	0	intronic	3.183
rs2488397	1	197701279	G	C	0.1899	0.831947	rs12724239	5	DENND1B	0	intronic	11.16
rs2488398	1	197701376	G	C	0.1899	0.831947	rs12724239	5	DENND1B	0	intronic	3.684
rs16841904	1	197701992	C	T	0.1879	0.821313	rs12724239	5	DENND1B	0	intronic	2.269
rs2488401	1	197702401	C	T	0.1829	0.795259	rs12724239	5	DENND1B	0	intronic	0.264
rs16841912	1	197702476	G	C	0.1879	0.821313	rs12724239	5	DENND1B	0	intronic	2.217
rs17641524	1	197704717	C	T	0.1829	0.817049	rs12724239	5	DENND1B	0	exonic	1.564
rs2488393	1	197722240	C	T	0.1879	0.831981	rs12724239	5	DENND1B	0	intronic	0.017
rs1539414	1	197743506	G	A	0.1889	0.825878	rs12724239	5	DENND1B	0	intronic	2.487
rs9427672	1	197754741	A	G	0.2127	0.719624	rs12724239	5	DENND1B	9914	intergenic	2.463
1:197757846:C:G	1	197757846	C	G	0.173	0.753394	rs12724239	5	DENND1B	13019	intergenic	1.204
1:197757846:C:T	1	197757846	C	T	0.01292	0.753394	rs12724239	5	DENND1B	13019	NA	0.826
rs61435261	1	197774498	T	TAA	0.1869	0.815257	rs12724239	5	DENND1B	29671	intergenic	1.521
rs12123169	1	197780966	T	A	0.1849	0.816107	rs12724239	5	DENND1B	36139	intergenic	2.348
rs12134279	1	197781198	C	T	0.1839	0.799556	rs12724239	5	DENND1B	36371	intergenic	4.765
rs12121863	1	197785420	A	G	0.173	0.712824	rs12740041	5	DENND1B	40593	intergenic	1.947
rs12125942	1	197788562	T	G	0.171	0.725789	rs12740041	5	DENND1B	43735	intergenic	3.546
rs34967494	1	197790104	G	A	0.17	0.720447	rs12740041	5	DENND1B	45277	intergenic	4.267
rs4353128	1	197801928	C	G	0.173	0.724646	rs12740041	5	DENND1B	57101	intergenic	0.007
rs12136114	1	197803798	T	C	0.171	0.712713	rs12740041	5	DENND1B	58971	intergenic	1.431
rs12138679	1	197803799	G	A	0.171	0.712713	rs12740041	5	DENND1B	58972	intergenic	0.815
rs17642632	1	197808778	A	G	0.1829	0.783234	rs12740041	5	C1orf53	62998	intergenic	0.357
rs4512677	1	197809723	T	C	0.1779	0.827178	rs12740041	5	C1orf53	62053	intergenic	0.825
rs10754231	1	197809859	T	A	0.1799	0.839312	rs12740041	5	C1orf53	61917	intergenic	0.784
rs10754232	1	197809883	G	T	0.1799	0.839312	rs12740041	5	C1orf53	61893	intergenic	1.741
rs12727812	1	197809908	C	T	0.1789	0.846038	rs12740041	5	C1orf53	61868	intergenic	0.644
rs10737694	1	197809915	T	C	0.1799	0.839312	rs12740041	5	C1orf53	61861	intergenic	2.917
rs10801624	1	197809949	T	C	0.1799	0.839312	rs12740041	5	C1orf53	61827	intergenic	1.643
rs10737695	1	197810094	C	A	0.1799	0.839312	rs12740041	5	C1orf53	61682	intergenic	3.783
rs904576	1	197810847	G	A	0.1799	0.839312	rs12740041	5	C1orf53	60929	intergenic	2.495
rs6678151	1	197811282	A	C	0.1799	0.839312	rs12740041	5	C1orf53	60494	intergenic	15.34
rs35806548	1	197811473	G	GT	0.1839	0.825258	rs12740041	5	C1orf53	60303	intergenic	12.39
rs12120352	1	197812259	C	T	0.1789	0.846038	rs12740041	5	C1orf53	59517	intergenic	0.575
rs6692930	1	197812669	G	A	0.1799	0.839312	rs12740041	5	C1orf53	59107	intergenic	0.673
rs2221134	1	197812732	C	T	0.1799	0.839312	rs12740041	5	C1orf53	59044	intergenic	0.775
rs12408939	1	197812823	A	G	0.1789	0.846038	rs12740041	5	C1orf53	58953	intergenic	3.05
rs12141007	1	197813558	T	C	0.1789	0.846038	rs12740041	5	C1orf53	58218	intergenic	2.118
rs12740041	1	197814607	T	C	0.2038	1	rs12740041	5	C1orf53	57169	intergenic	3.721
rs12403425	1	197814823	C	A	0.2038	1	rs12740041	5	C1orf53	56953	intergenic	1.89
rs76004643	1	197816783	G	T	0.2038	1	rs12740041	5	C1orf53	54993	intergenic	2.931
rs12145078	1	197822977	T	A	0.2048	0.993426	rs12740041	5	C1orf53	48799	intergenic	4.861
rs12145083	1	197822994	T	A	0.2048	0.993426	rs12740041	5	C1orf53	48782	intergenic	3.223
rs35207123	1	197827444	A	C	0.1938	0.847216	rs12740041	5	C1orf53	44332	intergenic	7.343
rs71420376	2	61067366	C	T	0.2167	0.776367	rs10193928	6	AC010733.4	0	ncRNA_intronic	0.566
rs17538840	2	61077817	T	A	0.2495	1	rs10193928	6	AC010733.4	0	ncRNA_intronic	3.872
rs13008738	2	61078921	T	C	0.2495	1	rs10193928	6	AC010733.4	0	ncRNA_intronic	4.065
rs71402304	2	61079923	T	TA	0.3191	0.737928	rs10193928	6	AC010733.4	0	ncRNA_intronic	1.649
rs10193928	2	61096480	A	G	0.2495	1	rs10193928	6	AC010733.4	0	ncRNA_intronic	2.729
rs145672245	2	61096845	C	T	0.2495	1	rs10193928	6	AC010733.4	0	ncRNA_intronic	0.326
rs13420509	2	61101888	T	C	0.2584	0.94592	rs10193928	6	AC010733.4	0	ncRNA_intronic	5.283
rs71420378	2	61104228	A	T	0.2545	0.965158	rs10193928	6	AC010733.4	0	ncRNA_intronic	5.594
2:61104835:A:G	2	61104835	G	A	0.2535	0.970045	rs10193928	6	AC010733.4	0	ncRNA_intronic	1.902
rs6545835	2	61112552	G	T	0.2515	0.949705	rs10193928	6	REL	0	intronic	1.264
rs10208155	2	61115039	T	G	0.2535	0.959934	rs10193928	6	REL	0	intronic	0.025
rs13422089	2	61116241	C	G	0.2545	0.955048	rs10193928	6	REL	0	intronic	15.19
rs12713428	2	61118113	A	C	0.2545	0.955048	rs10193928	6	REL	0	intronic	2.248
rs10185028	2	61118739	A	G	0.2545	0.955048	rs10193928	6	REL	0	intronic	3.982
rs6545836	2	61122973	G	A	0.2525	0.944782	rs10193928	6	REL	0	intronic	6.618
rs13406503	2	61124466	A	G	0.2535	0.959934	rs10193928	6	REL	0	intronic	4.695
rs10193964	2	61126664	A	G	0.2535	0.959934	rs10193928	6	REL	0	intronic	19.41
rs6707682	2	61128268	G	A	0.2505	0.954661	rs10193928	6	REL	0	intronic	0.799
rs13027883	2	61130883	G	C	0.2525	0.964852	rs10193928	6	REL	0	intronic	1.532
rs9752570	2	61132029	T	A	0.2525	0.964852	rs10193928	6	REL	0	intronic	0.021
rs7604989	2	61133793	A	G	0.2545	0.955247	rs10193928	6	REL	0	intronic	4.478
rs72807480	2	61134764	A	C	0.2545	0.955247	rs10193928	6	REL	0	intronic	5.238
rs10193310	2	61138911	G	A	0.2535	0.960109	rs10193928	6	REL	0	intronic	0.167
rs9309331	2	61141615	G	C	0.2525	0.955093	rs10193928	6	REL	0	intronic	1.056
rs13033143	2	61161095	G	A	0.2525	0.955093	rs10193928	6	REL:RP11-373L24.1	2349:2349	intergenic	2.858
rs67766926	2	61163581	C	G	0.2465	0.896704	rs10193928	6	NONOP2	372	downstream	2.91
rs140811385	2	61171262	C	CA	0.2515	0.839997	rs10193928	6	PUS10	0	intronic	1.577
rs10209620	2	61173941	C	T	0.2495	0.92114	rs10193928	6	PUS10	0	intronic	2.493
rs10208137	2	61178171	G	A	0.2445	0.877214	rs10193928	6	PUS10	0	intronic	1.94
rs10208309	2	61178509	C	G	0.2435	0.871998	rs10193928	6	PUS10	0	intronic	0.544
rs10174032	2	61178925	T	G	0.2475	0.901454	rs10193928	6	PUS10	0	intronic	5.436
rs10176601	2	61179160	T	C	0.2475	0.901454	rs10193928	6	PUS10	0	intronic	14.71
rs10182774	2	61220015	C	T	0.2356	0.741488	rs10193928	6	PUS10	0	intronic	0.361
rs71420380	2	61221203	C	T	0.2356	0.741488	rs10193928	6	PUS10	0	intronic	3.119
rs10195800	2	61223666	C	T	0.2346	0.746197	rs10193928	6	PUS10	0	intronic	0.345
rs10211029	2	61226114	A	G	0.2376	0.741081	rs10193928	6	PUS10	0	intronic	6.703
rs2052401	2	162962045	T	C	0.4364	0.895781	rs2052352	7	AC008063.3	10680	intergenic	2.117
rs62189714	2	162966841	C	A	0.4702	0.642052	rs2052352	7	AC008063.3	15476	intergenic	0.928
rs4233648	2	162967020	C	T	0.4612	0.620068	rs2052352	7	AC008063.3	15655	intergenic	1.179
rs71408200	2	162967153	A	ATATGATAT	0.4453	0.915541	rs2052352	7	AC008063.3	15788	intergenic	3.491
rs2892826	2	162968258	C	A	0.4016	0.876632	rs2052352	7	AC008063.3	16893	intergenic	6.285
rs34022416	2	162968483	TC	T	0.4006	0.880563	rs2052352	7	AC008063.3	17118	intergenic	0.535
rs11885343	2	162968873	C	T	0.4016	0.876632	rs2052352	7	AC008063.3	17508	intergenic	5.704
rs11897585	2	162969662	A	G	0.4016	0.876632	rs2052352	7	AC008063.3	18297	intergenic	11.51
rs11886859	2	162969703	C	G	0.4016	0.876632	rs2052352	7	AC008063.3	18338	intergenic	6.938
rs7571944	2	162969946	G	C	0.4016	0.876632	rs2052352	7	AC008063.3	18581	intergenic	2.433
rs544762009	2	162971116	GAA	G	0.000994	0.867538	rs2052352	7	AC008063.3	19751	intergenic	7.834
rs561356436	2	162971116	GAA	GA	0.4036	0.867538	rs2052352	7	AC008063.3	19751	NA	NA
rs142083792	2	162971149	TTG	T	0.4016	0.876632	rs2052352	7	AC008063.3	19784	intergenic	1.509
rs5835898	2	162971555	TA	T	0.4016	0.876632	rs2052352	7	AC008063.3	20190	intergenic	15.86
rs2193679	2	162971863	T	C	0.4344	0.996061	rs2052352	7	AC008063.3	20498	intergenic	0.34
rs10185053	2	162972339	A	G	0.4036	0.883792	rs2052352	7	AC008063.3	20974	intergenic	2.712
rs10174056	2	162972370	T	A	0.4016	0.876632	rs2052352	7	AC008063.3	21005	intergenic	2.842
rs10185151	2	162972385	A	G	0.4016	0.876632	rs2052352	7	AC008063.3	21020	intergenic	5.958
rs139312705	2	162973229	CAGAGAGAG	C	0.4125	0.914981	rs2052352	7	AC008063.3	21864	intergenic	10.66
rs6432709	2	162973892	A	C	0.4016	0.876632	rs2052352	7	AC008063.3	22527	intergenic	2.222
rs10171070	2	162974878	C	T	0.4006	0.880563	rs2052352	7	AC008063.3	23513	intergenic	8.587
rs2241242	2	162974894	G	A	0.4006	0.880563	rs2052352	7	AC008063.3	23529	intergenic	0.836
rs2075300	2	162974976	T	C	0.4006	0.880563	rs2052352	7	AC008063.3	23611	intergenic	3.388
rs2075301	2	162975169	C	T	0.4006	0.880563	rs2052352	7	AC008063.3	23804	intergenic	5.289
rs2241243	2	162975187	G	A	0.4016	0.876632	rs2052352	7	AC008063.3	23822	intergenic	4.646
rs12052431	2	162975397	C	T	0.4016	0.876205	rs2052352	7	GCG	23994	intergenic	11.05
rs10171915	2	162975503	G	T	0.4006	0.880563	rs2052352	7	GCG	23888	intergenic	0.765
rs10198168	2	162975991	A	T	0.4006	0.880563	rs2052352	7	GCG	23400	intergenic	1.292
rs10174693	2	162976091	C	A	0.4006	0.880563	rs2052352	7	GCG	23300	intergenic	1.321
rs6432710	2	162978379	A	C	0.4344	0.996061	rs2052352	7	GCG	21012	intergenic	1.935
rs12692647	2	162978811	C	T	0.4006	0.880563	rs2052352	7	GCG	20580	intergenic	0.736
rs2389679	2	162979151	G	C	0.4344	0.996061	rs2052352	7	GCG	20240	intergenic	0.026
rs10930043	2	162979921	A	G	0.4006	0.880563	rs2052352	7	GCG	19470	intergenic	5.515
rs2193495	2	162982138	T	C	0.4036	0.883792	rs2052352	7	GCG	17253	intergenic	1.196
rs10490423	2	162982446	C	T	0.4006	0.880563	rs2052352	7	GCG	16945	intergenic	15.63
rs2052352	2	162983749	C	T	0.4334	1	rs2052352	7	GCG	15642	intergenic	0.666
rs13431489	2	162984829	A	G	0.4036	0.883792	rs2052352	7	GCG	14562	intergenic	0.886
rs547335006	2	162985704	C	CA	0.3618	0.690082	rs2052352	7	GCG	13687	intergenic	1.667
rs577490500	2	162986014	A	AT	0.4006	0.880982	rs2052352	7	GCG	13377	intergenic	1.25
rs10194114	2	162987525	C	T	0.4006	0.880563	rs2052352	7	GCG	11866	intergenic	2.577
rs4395257	2	162987645	G	T	0.4344	0.996061	rs2052352	7	GCG	11746	intergenic	0.384
rs7599934	2	162988247	C	T	0.4344	0.996061	rs2052352	7	GCG	11144	intergenic	0.672
rs13011432	2	162988760	A	C	0.4334	1	rs2052352	7	GCG	10631	intergenic	0.603
rs35596334	2	162988828	C	T	0.4026	0.887682	rs2052352	7	GCG	10563	intergenic	0.515
rs10165543	2	162989081	T	A	0.4026	0.887682	rs2052352	7	GCG	10310	intergenic	0.775
rs10176758	2	162989116	A	C	0.4344	0.996061	rs2052352	7	GCG	10275	intergenic	3.266
rs2389680	2	162989903	A	G	0.4026	0.887682	rs2052352	7	GCG	9488	intergenic	3.049
rs2216338	2	162989968	G	A	0.4006	0.880563	rs2052352	7	GCG	9423	intergenic	3.978
rs7607713	2	162990290	G	A	0.4026	0.887682	rs2052352	7	GCG	9101	intergenic	0.667
rs7568666	2	162990369	T	C	0.4026	0.887682	rs2052352	7	GCG	9022	intergenic	3.737
rs7607756	2	162990462	C	A	0.4334	1	rs2052352	7	GCG	8929	intergenic	0.604
rs7608081	2	162990576	G	A	0.4026	0.887682	rs2052352	7	GCG	8815	intergenic	4.259
rs10718010	2	162990685	GA	G	0.4016	0.884539	rs2052352	7	GCG	8706	intergenic	2.703
rs114193216	2	162990692	A	G	0.4026	0.887682	rs2052352	7	GCG	8699	intergenic	0.248
rs7564122	2	162990727	A	G	0.4006	0.880563	rs2052352	7	GCG	8664	intergenic	1.714
rs2389681	2	162991247	G	T	0.4026	0.887682	rs2052352	7	GCG	8144	intergenic	0.774
rs2111489	2	162991675	T	G	0.4006	0.880563	rs2052352	7	GCG	7716	intergenic	6.056
rs1558862	2	162991884	A	T	0.4006	0.880563	rs2052352	7	GCG	7507	intergenic	4.096
rs7598422	2	162992731	G	T	0.3996	0.878343	rs2052352	7	GCG	6660	intergenic	0.626
rs10180049	2	162993472	G	A	0.3996	0.878343	rs2052352	7	GCG	5919	intergenic	3.835
rs7599142	2	162993491	C	T	0.4284	0.980444	rs2052352	7	GCG	5900	intergenic	1.098
rs7599446	2	162993569	G	A	0.4314	0.984379	rs2052352	7	GCG	5822	intergenic	0.924
rs6729181	2	162994684	A	C	0.4344	0.996061	rs2052352	7	GCG	4707	intergenic	2.742
rs75959247	2	162994747	CATA	C	0.3976	0.871284	rs2052352	7	GCG	4644	intergenic	0.433
rs10209700	2	162995159	A	G	0.4046	0.87949	rs2052352	7	GCG	4232	intergenic	0.359
rs10198838	2	162995178	T	G	0.4324	0.980405	rs2052352	7	GCG	4213	intergenic	0.371
rs10186588	2	162995222	G	T	0.4016	0.870165	rs2052352	7	GCG	4169	intergenic	10.41
rs34292513	2	162996223	TG	T	0.3976	0.857003	rs2052352	7	GCG	3168	intergenic	1.687
rs7561020	2	162997265	G	A	0.4026	0.751942	rs2052352	7	GCG	2126	intergenic	1.889
rs2111485	2	163110536	A	G	0.3976	1	rs2111485	7	FAP	8874	intergenic	1.528
rs1990760	2	163124051	C	T	0.3946	0.887597	rs2111485	7	IFIH1	0	exonic	15.24
rs984971	2	163224521	A	G	0.3588	0.872901	rs13406089	7	GCA	0	intronic	6.422
rs2068330	2	163237390	C	G	0.3608	0.882586	rs13406089	7	KCNH7	0	intronic	1.17
rs17716942	2	163260691	T	C	0.161	1	rs17716942	7	KCNH7	0	intronic	2.906
rs77693762	2	163279275	C	T	0.1074	0.620712	rs17716942	7	KCNH7	0	intronic	5.937
rs33998987	2	163284067	T	C	0.336	0.977429	rs13406089	7	KCNH7	0	intronic	1.728
rs35696140	2	163325824	A	G	0.2058	0.679485	rs17716942	7	KCNH7	0	intronic	2.133
rs13406089	2	163326297	G	A	0.335	1	rs13406089	7	KCNH7	0	intronic	1.517
rs34014704	2	163326364	G	A	0.2068	0.674643	rs17716942	7	KCNH7	0	intronic	0.813
rs187764768	2	163326374	G	A	0.2058	0.679485	rs17716942	7	KCNH7	0	intronic	1.754
rs12623882	2	163326389	A	G	0.2058	0.679485	rs17716942	7	KCNH7	0	intronic	1.845
rs113950085	2	163327070	T	C	0.4185	0.698614	rs13406089	7	KCNH7	0	intronic	1.303
rs139592446	2	163334451	AACTTAGTC	A	0.2048	0.68437	rs17716942	7	KCNH7	0	intronic	3.332
rs34777723	2	163336969	T	A	0.2107	0.658566	rs17716942	7	KCNH7	0	intronic	2.306
rs6738805	2	231083171	T	C	0.1282	0.795337	rs9989746	8	SP110:SP140	0	intronic	3.779
rs13384787	2	231088084	A	C	0.1551	0.977391	rs9989746	8	SP110:SP140	0	intronic	5.495
rs10209615	2	231089943	T	C	0.1551	0.977391	rs9989746	8	SP110:SP140	0	intronic	6.397
rs13397985	2	231091223	T	G	0.169	0.882406	rs9989746	8	SP140	0	intronic	7.984
rs6734753	2	231091340	C	G	0.1541	0.984843	rs9989746	8	SP140	0	intronic	2.5
rs6705808	2	231091341	A	G	0.1541	0.984843	rs9989746	8	SP140	0	intronic	4.942
rs7584894	2	231091656	G	A	0.1541	0.984843	rs9989746	8	SP140	0	intronic	11.33
rs7563433	2	231095678	T	C	0.169	0.882406	rs9989746	8	SP140	0	intronic	0.594
rs6716753	2	231097129	T	C	0.173	0.857658	rs9989746	8	SP140	0	intronic	6.316
rs6436922	2	231098040	A	G	0.173	0.857658	rs9989746	8	SP140	0	intronic	4.091
rs7557418	2	231098071	C	A	0.169	0.882406	rs9989746	8	SP140	0	intronic	4.106
rs1946410	2	231098478	C	T	0.173	0.857658	rs9989746	8	SP140	0	intronic	0.488
rs10198539	2	231105646	C	T	0.1541	0.984843	rs9989746	8	SP140	0	intronic	8.243
rs10201872	2	231106724	C	T	0.1541	0.984843	rs9989746	8	SP140	0	intronic	2.226
rs10202244	2	231106935	G	T	0.1541	0.984843	rs9989746	8	SP140	0	intronic	0.057
rs6743984	2	231109329	T	C	0.172	0.86375	rs9989746	8	SP140	0	intronic	0.457
rs28445040	2	231110582	C	T	0.168	0.888753	rs9989746	8	SP140	0	exonic	0.413
rs13426106	2	231113499	G	A	0.166	0.901647	rs9989746	8	SP140	0	intronic	0.01
rs9989899	2	231114131	G	A	0.166	0.901647	rs9989746	8	SP140	0	intronic	3.065
rs34855578	2	231114990	C	G	0.166	0.901647	rs9989746	8	SP140	0	intronic	0.054
rs35857956	2	231114995	C	T	0.166	0.901647	rs9989746	8	SP140	0	intronic	2.255
rs9989735	2	231115454	G	C	0.166	0.901647	rs9989746	8	SP140	0	intronic	0.748
rs9989835	2	231115630	A	T	0.166	0.901647	rs9989746	8	SP140	0	intronic	3.839
rs9989746	2	231115790	G	A	0.1521	1	rs9989746	8	SP140	0	intronic	6.295
rs13385151	2	231115976	C	T	0.166	0.901647	rs9989746	8	SP140	0	intronic	1.363
rs10498246	2	231116417	T	A	0.166	0.901647	rs9989746	8	SP140	0	intronic	2.672
rs7423615	2	231116874	C	T	0.166	0.901647	rs9989746	8	SP140	0	intronic	1.249
rs28693552	2	231119914	G	C	0.166	0.901647	rs9989746	8	SP140	0	intronic	0.055
rs35540610	2	231121829	T	C	0.2117	0.731483	rs55657711	8	SP140	0	intronic	3.099
rs13023767	2	231122057	T	G	0.2177	0.785024	rs55657711	8	SP140	0	intronic	0.483
rs35643768	2	231122089	CAGTA	C	0.2177	0.785024	rs55657711	8	SP140	0	intronic	0.952
rs55657711	2	231122210	A	G	0.2584	1	rs55657711	8	SP140	0	intronic	3.629
rs6755306	2	231126528	G	A	0.2217	0.763919	rs55657711	8	SP140	0	intronic	0.121
rs1582833	2	231129729	C	G	0.2793	0.900288	rs55657711	8	SP140	0	intronic	0.824
rs62191195	2	231129794	C	T	0.2227	0.758461	rs55657711	8	SP140	0	intronic	0.488
rs34790921	2	231130508	G	T	0.2227	0.757702	rs55657711	8	SP140	0	intronic	0.058
rs890581	2	231131387	G	A	0.2227	0.758461	rs55657711	8	SP140	0	intronic	10.53
rs66745970	2	231134078	AGCGTG	A	0.2227	0.758461	rs55657711	8	SP140	0	intronic	3.289
rs62191198	2	231141196	C	G	0.2227	0.758461	rs55657711	8	SP140	0	intronic	2.88
rs12694846	2	231148128	A	G	0.2435	0.66832	rs55657711	8	SP140	0	intronic	6.755
rs34004493	2	231154012	A	G	0.2465	0.658799	rs933957	8	SP140	0	intronic	2.23
rs35008063	2	231156484	G	T	0.16	0.926706	rs9989746	8	SP140	0	intronic	0.377
rs6710297	2	231157512	A	G	0.2485	0.649519	rs933957	8	SP140	0	intronic	2.968
rs35256947	2	231161026	T	C	0.2475	0.654144	rs933957	8	SP140	0	intronic	4.315
rs13007094	2	231171194	C	T	0.2247	0.737312	rs55657711	8	SP140	0	intronic	0.17
rs2396742	2	231171423	C	T	0.2227	0.72819	rs55657711	8	SP140	0	intronic	2.355
rs62192163	2	231175549	T	C	0.2654	1	rs933957	8	SP140	0	exonic	0.062
rs933957	2	231177904	T	C	0.2654	1	rs933957	8	SP140	0	UTR3	3.375
rs55989015	2	231178207	A	G	0.3867	0.61842	rs10209456	8	SP140	0	intronic	5.285
rs2396743	2	231179590	G	A	0.2435	0.88981	rs933957	8	SP140	0	intronic	2.473
rs61627995	2	231181946	A	G	0.3857	0.610038	rs10209456	8	SP140	0	intronic	0.008
rs10933329	2	231182440	T	C	0.3857	0.610038	rs10209456	8	SP140	0	intronic	0.427
rs720976	2	231183412	A	G	0.3857	0.610038	rs10209456	8	SP140	0	intronic	8.879
rs11684950	2	231183786	T	C	0.3857	0.610038	rs10209456	8	SP140	0	intronic	0.096
rs10203146	2	231185144	A	G	0.3857	0.610038	rs10209456	8	SP140	0	intronic	1.227
rs10209456	2	231186887	A	G	0.4911	1	rs10209456	8	SP140	0	intronic	1.684
rs10933330	2	231187167	A	G	0.2644	0.994735	rs933957	8	SP140	0	intronic	4.28
rs6742304	2	231188054	G	C	0.4165	0.683971	rs10209456	8	SP140	0	intronic	2.761
rs1834748	2	231190247	T	C	0.4155	0.681005	rs10209456	8	SP140	0	intronic	3.384
rs10165012	2	231220671	G	A	0.4145	0.679203	rs10209456	8	SP140:SP140L	0	intronic	0.884
rs2396745	2	231229173	C	T	0.4115	0.671563	rs10209456	8	SP140L	0	intronic	6.229
rs2396746	2	231230705	T	C	0.4135	0.676258	rs10209456	8	SP140L	0	intronic	2.554
rs6710287	2	231231351	T	C	0.4135	0.676258	rs10209456	8	SP140L	0	intronic	1.857
rs1997179	4	122984633	T	C	0.1471	0.854008	rs13132933	9	AC097533.1	14361	intergenic	5.7
rs9918077	4	122992996	G	A	0.1441	0.873978	rs13132933	9	AC097533.1	5998	intergenic	0.567
rs13118075	4	123008516	T	C	0.1421	0.874636	rs13132933	9	RN7SL335P	144	downstream	6.143
rs13132933	4	123010587	T	C	0.1581	1	rs13132933	9	RN7SL335P	1620	intergenic	3.077
rs13118145	4	123017541	G	C	0.161	0.978973	rs13132933	9	RN7SL335P	8574	intergenic	1.22
rs13125087	4	123018593	A	T	0.161	0.978973	rs13132933	9	RN7SL335P	9626	intergenic	7.527
rs12152645	4	123023206	G	C	0.161	0.937739	rs13132933	9	RN7SL335P	14239	intergenic	4.348
rs1806575	4	123023556	G	A	0.16	0.930701	rs13132933	9	RN7SL335P	14589	intergenic	6.503
rs13144652	4	123026426	G	A	0.1581	0.81111	rs13132933	9	RN7SL335P	17459	intergenic	0.676
rs6814280	4	123043662	A	G	0.159	0.817791	rs13132933	9	KIAA1109	29825	intergenic	1.911
rs13132245	4	123049592	A	G	0.1581	0.750208	rs13132933	9	KIAA1109	23895	intergenic	9.647
rs13151961	4	123115502	A	G	0.1561	0.756539	rs10518402	9	KIAA1109	0	intronic	1.393
rs35026134	4	123152938	T	G	0.1571	0.751337	rs10518402	9	KIAA1109	0	intronic	3.215
rs13140970	4	123163274	A	G	0.1571	0.751337	rs10518402	9	KIAA1109	0	intronic	0.834
rs13136827	4	123171318	T	C	0.1571	0.751337	rs10518402	9	KIAA1109	0	intronic	6.031
rs13119723	4	123218313	A	G	0.1541	0.734892	rs10518402	9	KIAA1109	0	intronic	3.193
rs13152362	4	123240619	G	A	0.2068	0.601636	rs13132933	9	KIAA1109	0	intronic	0.034
rs4459999	4	123241047	G	C	0.1541	0.733909	rs10518402	9	KIAA1109	0	intronic	3.117
rs13122573	4	123273766	C	T	0.1551	0.762787	rs10518402	9	KIAA1109	0	intronic	1.675
rs34791626	4	123277226	G	GT	0.1551	0.762787	rs10518402	9	KIAA1109	0	intronic	0.396
rs34135604	4	123283993	G	A	0.1551	0.762787	rs10518402	9	KIAA1109	79	downstream	4.683
rs13139130	4	123293508	C	G	0.1551	0.762787	rs10518402	9	ADAD1	6612	intergenic	2.105
rs34566917	4	123339756	C	T	0.1551	0.762787	rs10518402	9	ADAD1	0	intronic	1.589
rs35439287	4	123358961	C	T	0.1551	0.762787	rs10518402	9	ADAD1	8003	intergenic	1.05
rs2069778	4	123376135	G	A	0.1511	0.787862	rs10518402	9	IL2	0	intronic	2.549
rs45545833	4	123392504	T	C	0.1541	0.757611	rs10518402	9	IL2	14623	intergenic	2.412
rs13111615	4	123395109	A	C	0.1541	0.757611	rs10518402	9	IL2	17228	intergenic	9.151
rs45472292	4	123443984	A	G	0.1511	0.787862	rs10518402	9	IL2	66103	intergenic	1.484
rs113902386	4	123494381	T	G	0.1551	0.762787	rs10518402	9	IL21	39401	intergenic	0.042
rs13140464	4	123499745	G	T	0.1511	0.787862	rs10518402	9	IL21	34037	intergenic	12.33
rs55975211	4	123504329	A	AT	0.2008	0.845038	rs10518402	9	IL21	29453	intergenic	1.927
rs6822844	4	123509421	G	T	0.1531	0.810661	rs10518402	9	IL21	24361	intergenic	7.253
rs7696237	4	123519319	C	T	0.2664	0.61428	rs10518402	9	IL21	14463	intergenic	0.309
rs9996350	4	123527817	T	C	0.2704	0.605132	rs10518402	9	IL21	5965	intergenic	4.683
rs13129806	4	123533142	A	G	0.1571	0.785546	rs10518402	9	IL21	640	downstream	15.45
rs67965989	4	123535604	G	GT	0.2704	0.605132	rs10518402	9	IL21	0	intronic	4.622
rs45575135	4	123535606	A	T	0.2704	0.605132	rs10518402	9	IL21	0	intronic	6.559
rs13137072	4	123539854	G	A	0.1531	0.810661	rs10518402	9	IL21	0	intronic	0.312
rs13143866	4	123540758	G	A	0.2664	0.61428	rs10518402	9	IL21:IL21-AS1	0	ncRNA_intronic	0.198
rs13132308	4	123551114	A	G	0.1571	0.785546	rs10518402	9	IL21-AS1	0	ncRNA_intronic	1.895
rs35746824	4	123551368	G	GT	0.159	0.761744	rs10518402	9	IL21-AS1	0	ncRNA_intronic	0.658
rs6840978	4	123554707	C	T	0.1839	0.987685	rs10518402	9	IL21-AS1	0	ncRNA_intronic	7.229
rs10518402	4	123554790	T	C	0.1859	1	rs10518402	9	IL21-AS1	0	ncRNA_intronic	5.738
rs13122932	4	123555178	A	G	0.1879	0.963574	rs10518402	9	IL21-AS1	0	ncRNA_intronic	0.367
rs11724629	4	123558828	T	A	0.2366	0.706506	rs4833252	9	IL21-AS1	0	ncRNA_intronic	4.875
rs4833252	4	123559010	A	C	0.2783	1	rs4833252	9	IL21-AS1	0	ncRNA_intronic	3.431
rs7694252	4	123561436	A	G	0.3022	0.866542	rs4833252	9	IL21-AS1	0	ncRNA_intronic	1.285
rs1022234	4	123563078	A	G	0.3052	0.847167	rs4833252	9	IL21-AS1	0	ncRNA_intronic	2.353
rs763787	5	129776565	C	T	0.2823	0.690094	rs4705885	10	RNU7-53P	54191	intergenic	0.479
rs55975060	5	129813764	T	C	0.2922	0.701455	rs4705885	10	ARL2BPP4	51347	intergenic	6.42
rs10520079	5	129820038	G	A	0.2932	0.692318	rs4705885	10	ARL2BPP4	45073	intergenic	3.051
rs75684586	5	129885348	A	G	0.1402	0.898754	rs34470843	10	ARL2BPP4	19765	intergenic	8.754
rs113264677	5	129917070	A	C	0.2893	0.731588	rs4705885	10	AC005741.2	16970	intergenic	2.855
rs72797733	5	129926042	C	T	0.2893	0.732448	rs4705885	10	AC005741.2	7998	intergenic	4.976
rs112067076	5	129970236	C	T	0.1421	0.898464	rs34470843	10	AC005741.2	35763	intergenic	1.537
rs77666086	5	130017402	T	C	0.1531	0.939782	rs34470843	10	AC005741.2	82929	intergenic	5.402
rs7701967	5	130059750	G	A	0.3022	0.780345	rs4705885	10	AC005741.2	125277	intergenic	5.704
rs139757274	5	130123380	A	G	0.1531	1	rs34470843	10	AC005741.2	188907	intergenic	0.993
rs34470843	5	130137598	C	T	0.1531	1	rs34470843	10	RP11-114H7.1	187991	intergenic	2.431
rs34119525	5	130255430	T	C	0.1521	0.897124	rs34470843	10	RP11-114H7.1	70159	intergenic	8.871
rs550290955	5	130259023	GAA	G	0.326	0.772544	rs4705885	10	RP11-114H7.1	66566	intergenic	1.083
rs571127370	5	130259023	GAA	GA	0.4414	0.772544	rs4705885	10	RP11-114H7.1	66566	intergenic	NA
rs13177943	5	130275852	T	A	0.1541	0.882783	rs34470843	10	RP11-114H7.1	49737	intergenic	0.989
rs11948761	5	130370970	A	T	0.3111	0.884494	rs4705885	10	RP11-114H7.3	26534	intergenic	3.454
rs4705885	5	130423559	G	A	0.3221	1	rs4705885	10	HINT1	71160	intergenic	0.731
rs34651124	5	130456618	G	A	0.1531	0.873532	rs34470843	10	HINT1	38101	intergenic	1.193
rs139746351	5	130469087	G	A	0.332	0.93157	rs4705885	10	HINT1	25632	intergenic	0.051
rs2526303	5	130503286	G	A	0.4155	0.680748	rs2549012	10	HINT1	0	intergenic	7.926
rs34237476	5	130584805	G	A	0.1561	0.702214	rs34470843	10	CDC42SE2	0	intergenic	1.546
rs2420148	5	130595408	C	A	0.4493	0.827612	rs2549012	10	CDC42SE2	0	intergenic	2.346
rs11743851	5	130613600	T	C	0.332	0.897355	rs4705885	10	CDC42SE2	0	intronic	3.085
rs71000989	5	130630819	CA	C	0.4881	0.652839	rs2549012	10	CDC42SE2	0	intronic	0.868
rs1030271	5	130632655	C	G	0.33	0.888846	rs4705885	10	CDC42SE2	0	intronic	0.969
rs62391414	5	130643209	A	G	0.4761	0.992463	rs2549012	10	CDC42SE2	0	intronic	0.491
rs6596011	5	130648454	T	C	0.4394	0.867419	rs2549012	10	CDC42SE2	0	intronic	1.949
rs13175084	5	130655945	T	C	0.4503	0.824162	rs2549012	10	CDC42SE2	0	intronic	0.014
rs2549012	5	130659758	C	A	0.4761	1	rs2549012	10	CDC42SE2	0	intronic	0.673
rs4706020	5	130674076	G	A	0.331	0.893084	rs4705885	10	CDC42SE2	0	intronic	1.227
rs3756295	5	130692840	G	C	0.4493	0.827612	rs2549012	10	CDC42SE2	0	intronic	1.157
rs11738827	5	130717090	C	T	0.335	0.886745	rs4705885	10	CDC42SE2	0	intronic	2.401
rs5871421	5	130758396	C	CT	0.4901	0.634904	rs2549012	10	RAPGEF6	1217	intergenic	0.68
rs1291603	5	130767893	T	C	0.4036	0.721934	rs2549012	10	RAPGEF6:CTC-432M15.3	0	intronic	2.094
rs31251	5	130833946	T	C	0.4722	0.832698	rs2549012	10	RAPGEF6:CTC-432M15.3	0	intronic	0.971
rs11746464	5	130857727	G	T	0.4523	0.879489	rs2549012	10	RAPGEF6:CTC-432M15.3	0	intronic	1.552
rs72290633	5	130935196	TAC	T	0.339	0.811962	rs4705885	10	RAPGEF6:CTC-432M15.3	0	intronic	1.25
rs11950815	5	130955487	G	A	0.339	0.815242	rs4705885	10	RAPGEF6:CTC-432M15.3	0	intronic	0.237
rs13157685	5	130960231	T	A	0.4523	0.879489	rs2549012	10	RAPGEF6:CTC-432M15.3	0	intronic	3.296
rs152815	5	131026218	G	A	0.3459	0.814169	rs4705885	10	CTC-432M15.3:FNIP1	0	intronic	2.97
rs32108	5	131040552	T	C	0.4592	0.781544	rs2549012	10	CTC-432M15.3:FNIP1	0	intronic	0.735
rs12523195	5	131062407	T	C	0.3429	0.822959	rs4705885	10	CTC-432M15.3:FNIP1	0	intronic	10.64
rs4706034	5	131063353	G	A	0.168	0.716492	rs34470843	10	CTC-432M15.3:FNIP1	0	intronic	1.132
rs7702182	5	131068095	G	C	0.4513	0.797662	rs2549012	10	CTC-432M15.3:FNIP1	0	intronic	4.354
rs11953786	5	131071440	T	A	0.4523	0.794291	rs2549012	10	CTC-432M15.3:FNIP1	0	intronic	8.028
rs35403253	5	131080960	C	T	0.3439	0.819969	rs4705885	10	CTC-432M15.3:FNIP1	0	intronic	3.771
rs4538604	5	131169118	A	G	0.4622	0.757892	rs2549012	10	ACSL6:AC034228.7	0	ncRNA_intronic	1.446
rs371906536	5	131210726	TATC	T	0.33	0.774977	rs4705885	10	ACSL6:AC034228.7	0	ncRNA_intronic	0.369
rs35149731	5	131247790	G	A	0.3439	0.818367	rs4705885	10	ACSL6:AC034228.7	0	ncRNA_intronic	0.026
rs2108450	5	131271022	G	T	0.4523	0.78681	rs2549012	10	ACSL6:AC034228.7	0	ncRNA_intronic	9.229
rs11743803	5	131312238	A	G	0.336	0.795821	rs4705885	10	ACSL6	0	intronic	4.731
rs2240525	5	131315884	A	G	0.4573	0.735036	rs2549012	10	ACSL6	0	intronic	0.226
rs17132288	5	131336105	C	T	0.3897	0.7413	rs17674015	10	ACSL6	0	intronic	2.479
rs10074490	5	131340032	C	T	0.3837	0.766544	rs17674015	10	ACSL6:AC034228.3	0	ncRNA_intronic	3.659
rs7714191	5	131341541	G	C	0.3837	0.774537	rs17674015	10	ACSL6:AC034228.3	0	ncRNA_intronic	1.363
rs10040809	5	131343017	A	C	0.3907	0.753471	rs17674015	10	ACSL6	0	intronic	10.21
rs4705908	5	131347520	G	A	0.3847	0.778955	rs17674015	10	ACSL6:AC034228.2	0	ncRNA_intronic	7.743
rs34656575	5	131357448	AC	A	0.339	1	rs17674015	10	AC034228.2	8555	intergenic	0.119
rs17674015	5	131361778	C	A	0.339	1	rs17674015	10	AC034228.2	12885	intergenic	1.774
rs3916443	5	131369079	T	C	0.339	1	rs17674015	10	AC034228.2	20186	intergenic	4.736
rs1858074	5	131371999	A	G	0.3052	0.844668	rs17674015	10	AC034228.2	23106	intergenic	5.428
rs113546155	5	131374882	CT	CTT	0.1372	0.990636	rs17674015	10	IL3	21339	intergenic	NA
rs35422552	5	131374882	CT	C	0.337	0.990636	rs17674015	10	IL3	21339	intergenic	0.446
rs11739935	5	131380658	C	T	0.3062	0.839596	rs17674015	10	IL3	15563	intergenic	0.353
rs7716474	5	131383983	G	C	0.338	0.985909	rs17674015	10	IL3	12238	intergenic	0.058
rs5029422	5	131390614	G	C	0.3042	0.832114	rs17674015	10	IL3	5607	intergenic	0.226
rs4705915	5	131391458	A	T	0.336	0.986012	rs17674015	10	IL3	4763	intergenic	2.548
rs2069803	5	131400433	T	C	0.3917	0.76835	rs17674015	10	IL3	1535	intergenic	10.37
rs10900804	5	131401845	C	T	0.3926	0.772775	rs17674015	10	IL3	2947	intergenic	1.012
rs3091338	5	131402738	C	T	0.3887	0.761789	rs17674015	10	IL3	3840	intergenic	2.321
rs721121	5	131406433	T	G	0.3956	0.749448	rs17674015	10	CSF2	3049	intergenic	14.89
rs4705916	5	131407493	C	A	0.3917	0.743507	rs17674015	10	CSF2	1989	intergenic	2.115
rs2069614	5	131407601	T	C	0.3986	0.731588	rs17674015	10	CSF2	1881	intergenic	1.38
rs2069616	5	131408077	A	G	0.4006	0.72491	rs17674015	10	CSF2	1405	intergenic	5.806
rs1469149	5	131408842	A	C	0.3688	0.6769	rs4705885	10	CSF2	640	upstream	3.392
rs743564	5	131410879	T	C	0.3668	0.698043	rs4705885	10	CSF2	0	intronic	3.144
rs3852206	5	131415436	G	A	0.3678	0.688748	rs4705885	10	snoZ6	322	upstream	1.164
rs7721882	5	131418948	A	G	0.3986	0.730172	rs17674015	10	snoZ6	3121	intergenic	8.152
rs3864277	5	131420249	G	A	0.3986	0.721047	rs17674015	10	snoZ6	4422	intergenic	5.217
rs6898270	5	131421190	C	T	0.3996	0.726822	rs17674015	10	snoZ6	5363	intergenic	8.291
rs3843503	5	131466629	T	A	0.4135	0.660933	rs17674015	10	AC063976.1	16554	intergenic	0.003
rs72793280	5	131562900	C	T	0.4185	0.61874	rs17674015	10	P4HA2	0	UTR5	14.02
rs113823725	5	131563501	C	G	0.4195	0.615755	rs17674015	10	P4HA2	0	UTR5	14.25
rs111547866	5	131564501	C	T	0.4165	0.614125	rs17674015	10	P4HA2	0	intronic	3.975
rs112688207	5	131564636	C	T	0.4165	0.614125	rs17674015	10	P4HA2	0	intronic	0.509
rs35388762	5	131565961	CT	C	0.4195	0.615755	rs17674015	10	P4HA2	0	intronic	0.405
rs72793283	5	131566941	G	A	0.4195	0.615755	rs17674015	10	P4HA2	0	intronic	4.821
rs11955347	5	131567924	G	A	0.4195	0.615755	rs17674015	10	P4HA2	0	intronic	0.058
rs10058655	5	131570896	A	T	0.4195	0.615755	rs17674015	10	P4HA2	0	intronic	2.826
rs2089855	5	131573529	A	G	0.4195	0.61393	rs17674015	10	P4HA2	0	intronic	2.367
rs6863213	5	131575932	C	T	0.4185	0.609952	rs17674015	10	P4HA2	0	intronic	2.339
rs11949055	5	131576737	T	C	0.4185	0.609952	rs17674015	10	P4HA2	0	intronic	1.558
rs4705928	5	131578637	C	T	0.4185	0.609952	rs17674015	10	P4HA2	0	intronic	2.611
rs3844312	5	131582356	C	T	0.4185	0.609952	rs17674015	10	P4HA2	0	intronic	1.076
rs7701414	5	131585958	A	G	0.4195	0.60697	rs17674015	10	P4HA2	0	intronic	8.677
rs4594848	5	131586598	C	A	0.4185	0.601174	rs17674015	10	P4HA2	0	intronic	4.718
rs112537099	5	131591725	C	G	0.4185	0.609952	rs17674015	10	P4HA2	0	intronic	1.15
rs7720230	5	131592405	T	G	0.4185	0.609952	rs17674015	10	P4HA2	0	intronic	2.763
rs35260072	5	131630852	A	C	0.3877	0.655295	rs736801	10	P4HA2:SLC22A4	0	intronic	6.111
rs56399423	5	131672657	T	C	0.3877	0.662327	rs736801	10	SLC22A4:AC034220.3	0	ncRNA_intronic	8.287
rs1050152	5	131676320	C	T	0.3867	0.665694	rs736801	10	SLC22A4:AC034220.3	0	exonic	9.392
rs11748193	5	131725329	T	A	0.3738	0.626305	rs736801	10	SLC22A5	0	intronic	4.612
rs11746555	5	131727033	G	A	0.3738	0.626305	rs736801	10	SLC22A5	0	intronic	0.035
rs12517950	5	131731326	A	G	0.3748	0.622842	rs736801	10	SLC22A5	19	downstream	10.46
rs11739135	5	131733397	G	C	0.3738	0.626305	rs736801	10	SLC22A5	2090	intergenic	1.173
rs147386065	5	131766763	TGTGATACCCCAA	T	0.3877	0.758236	rs736801	10	C5orf56	0	intronic	9.904
rs2188962	5	131770805	C	T	0.3867	0.76822	rs736801	10	C5orf56	0	intronic	1.767
rs17622378	5	131778452	A	G	0.3867	0.76822	rs736801	10	C5orf56	0	intronic	5.692
rs12521868	5	131784393	G	T	0.3867	0.76822	rs736801	10	C5orf56	0	intronic	2.136
rs12515180	5	131785684	C	T	0.3847	0.775249	rs736801	10	C5orf56	0	intronic	4.303
rs146604341	5	131786451	G	GATA	0.3847	0.775249	rs736801	10	C5orf56	0	intronic	0.483
rs11951091	5	131786595	G	A	0.3847	0.775249	rs736801	10	C5orf56	0	intronic	5.023
rs6866614	5	131787137	G	A	0.3817	0.777287	rs736801	10	C5orf56	0	intronic	4.894
rs4705950	5	131793286	C	T	0.3817	0.784924	rs736801	10	C5orf56	0	intronic	5.49
rs72797303	5	131796163	T	C	0.3817	0.784924	rs736801	10	C5orf56	0	intronic	5.995
rs2706396	5	131796809	A	C	0.3817	0.784924	rs736801	10	C5orf56	0	UTR3	5.61
rs2522052	5	131798487	C	T	0.3817	0.784924	rs736801	10	C5orf56	0	intronic	0.078
rs2706403	5	131799012	A	G	0.3817	0.784924	rs736801	10	C5orf56	0	intronic	0.082
rs2706336	5	131799961	T	C	0.3817	0.784924	rs736801	10	C5orf56	0	intronic	4.894
rs72797306	5	131800750	G	C	0.3817	0.784924	rs736801	10	C5orf56	0	intronic	8.737
rs2522057	5	131801947	C	G	0.3817	0.784924	rs736801	10	C5orf56	0	intronic	1.152
rs2248116	5	131804347	C	A	0.3827	0.79672	rs736801	10	C5orf56	0	intronic	2.443
rs11741255	5	131811182	G	A	0.3797	0.805782	rs736801	10	C5orf56	0	intronic	4.69
rs17622656	5	131820997	G	A	0.3509	0.991314	rs736801	10	IRF1	0	intronic	2.302
rs10900809	5	131826322	G	A	0.3489	1	rs736801	10	IRF1	0	UTR5	10.8
rs11242115	5	131826413	G	C	0.3489	1	rs736801	10	IRF1	0	UTR5	12.28
rs736801	5	131833599	C	T	0.3489	1	rs736801	10	IRF1	7108	intergenic	16.1
rs2706401	5	131881605	G	C	0.1948	0.651489	rs10056700	10	IL5	0	intronic	0.166
rs2522411	5	131883767	T	A	0.2018	0.676746	rs10056700	10	IL5	0	intronic	0.263
rs2078392	5	131884873	G	A	0.1938	0.648151	rs10056700	10	IL5	0	intronic	0.493
rs2078387	5	131884894	A	C	0.2018	0.676746	rs10056700	10	IL5	0	intronic	0.08
rs2078386	5	131884936	T	C	0.2018	0.676746	rs10056700	10	IL5	0	intronic	0.193
rs12652920	5	131885240	G	C	0.1909	0.628695	rs10056700	10	IL5	0	intronic	5.272
rs72003888	5	131885730	TTA	T	0.1948	0.651489	rs10056700	10	IL5	0	intronic	1.768
rs2706334	5	131890471	T	C	0.2018	0.676746	rs10056700	10	IL5	0	intronic	0.046
rs10079653	5	131895511	A	G	0.2008	0.673288	rs10056700	10	RAD50	0	intronic	1.213
rs2706338	5	131895849	C	T	0.1889	0.630999	rs10056700	10	RAD50	0	intronic	0.02
rs61096033	5	131897171	C	CA	0.1889	0.630999	rs10056700	10	RAD50	0	intronic	4.887
rs62383710	5	131900597	G	A	0.1899	0.670641	rs10056700	10	RAD50	0	intronic	1.621
rs34776903	5	131900984	GT	G	0.2008	0.673288	rs10056700	10	RAD50	0	intronic	1.539
rs2244012	5	131901225	A	G	0.1978	0.698793	rs10056700	10	RAD50	0	intronic	4.013
rs2706345	5	131903928	G	A	0.1978	0.698793	rs10056700	10	RAD50	0	intronic	1.309
rs2243677	5	131904246	T	C	0.1968	0.695353	rs10056700	10	RAD50	0	intronic	7.414
rs2706347	5	131905117	G	T	0.1968	0.695353	rs10056700	10	RAD50	0	intronic	2.489
rs2706348	5	131905810	G	A	0.1968	0.695353	rs10056700	10	RAD50	0	intronic	0.306
rs2706349	5	131906760	G	A	0.1968	0.695353	rs10056700	10	RAD50	0	intronic	1.575
rs56668723	5	131907190	C	G	0.1869	0.660222	rs10056700	10	RAD50	0	intronic	2.839
rs58760622	5	131908112	A	T	0.1859	0.647978	rs10056700	10	RAD50	0	intronic	3.052
rs62383714	5	131909795	G	A	0.1909	0.673961	rs10056700	10	RAD50	0	intronic	10.27
rs2522414	5	131911847	G	C	0.1968	0.695353	rs10056700	10	RAD50	0	intronic	8.043
rs111783219	5	131912558	CTGTT	C	0.1899	0.670641	rs10056700	10	RAD50	0	intronic	7.835
rs2706353	5	131913328	G	A	0.1968	0.695353	rs10056700	10	RAD50	0	intronic	7.284
rs17166050	5	131915213	G	A	0.1909	0.673961	rs10056700	10	RAD50	0	intronic	1.574
rs2522403	5	131915317	T	C	0.1978	0.698793	rs10056700	10	RAD50	0	intronic	2.734
rs2299013	5	131916918	G	C	0.1909	0.664944	rs10056700	10	RAD50	0	intronic	0.048
rs2299012	5	131916940	A	C	0.1988	0.693212	rs10056700	10	RAD50	0	intronic	0.455
rs2246176	5	131917350	A	G	0.1988	0.693212	rs10056700	10	RAD50	0	intronic	2.142
rs2252775	5	131918444	T	G	0.1909	0.673961	rs10056700	10	RAD50	0	intronic	0.212
rs35318926	5	131918997	TA	T	0.1909	0.673961	rs10056700	10	RAD50	0	intronic	7.163
rs6898898	5	131919881	T	A	0.1978	0.698793	rs10056700	10	RAD50	0	intronic	1.033
rs62383715	5	131920230	G	A	0.1909	0.664944	rs10056700	10	RAD50	0	intronic	2.767
rs55982201	5	131920550	C	G	0.1918	0.668269	rs10056700	10	RAD50	0	intronic	0.468
rs60490216	5	131921885	T	C	0.1918	0.668269	rs10056700	10	RAD50	0	intronic	3.473
rs56798121	5	131925174	A	C	0.1918	0.668269	rs10056700	10	RAD50	0	intronic	1.957
rs2706362	5	131925187	T	C	0.1988	0.693212	rs10056700	10	RAD50	0	intronic	0.619
rs10463893	5	131928039	T	C	0.1869	0.660222	rs10056700	10	RAD50	0	intronic	3.754
rs2897443	5	131929594	G	T	0.1899	0.670641	rs10056700	10	RAD50	0	intronic	6.142
rs3216215	5	131931920	CA	C	0.1968	0.695353	rs10056700	10	RAD50	0	intronic	0.16
rs17622991	5	131932753	G	A	0.2038	0.613175	rs10056700	10	RAD50	0	intronic	2.097
rs2706370	5	131933016	A	C	0.2097	0.635732	rs10056700	10	RAD50	0	intronic	6.13
rs10463894	5	131933907	T	C	0.1909	0.673961	rs10056700	10	RAD50	0	intronic	2.331
rs2706372	5	131935477	C	T	0.1968	0.695353	rs10056700	10	RAD50	0	intronic	4.422
rs2706374	5	131937845	T	A	0.1968	0.695353	rs10056700	10	RAD50	0	intronic	0.166
rs12187537	5	131939904	T	G	0.1859	0.647978	rs10056700	10	RAD50	0	intronic	4.378
rs2522392	5	131941794	C	T	0.1968	0.695353	rs10056700	10	RAD50	0	intronic	4.178
rs11749376	5	131943688	A	G	0.1869	0.660222	rs10056700	10	RAD50	0	intronic	5.301
rs2522394	5	131944129	G	A	0.1978	0.689767	rs10056700	10	RAD50	0	intronic	2.111
rs115911400	5	131945735	A	G	0.1899	0.670641	rs10056700	10	RAD50	0	intronic	2.421
rs59568225	5	131945745	T	G	0.1899	0.670641	rs10056700	10	RAD50	0	intronic	11.49
rs2245460	5	131948526	T	A	0.1968	0.695353	rs10056700	10	RAD50	0	intronic	1.543
rs10520114	5	131948891	A	G	0.1889	0.667342	rs10056700	10	RAD50	0	intronic	1.138
rs2301713	5	131951996	T	C	0.1909	0.673961	rs10056700	10	RAD50	0	intronic	6.916
rs6596086	5	131952222	T	C	0.1988	0.693212	rs10056700	10	RAD50	0	intronic	4.451
rs6894017	5	131952398	G	A	0.1928	0.680663	rs10056700	10	RAD50	0	intronic	11.49
rs2106984	5	131953066	T	A	0.1978	0.698793	rs10056700	10	RAD50	0	intronic	2.131
rs33932778	5	131953304	AAG	A	0.1909	0.673961	rs10056700	10	RAD50	0	intronic	2.501
rs7449456	5	131953427	C	T	0.1918	0.668885	rs10056700	10	RAD50	0	intronic	3.567
rs71644647	5	131955114	CAG	C	0.1879	0.663493	rs10056700	10	RAD50	0	intronic	1.654
rs10479009	5	131955597	T	G	0.2207	0.785622	rs10056700	10	RAD50	0	intronic	0.944
rs60156285	5	131955818	C	T	0.1779	0.612526	rs10056700	10	RAD50	0	intronic	4.713
rs6873732	5	131961067	C	T	0.1918	0.677301	rs10056700	10	RAD50	0	intronic	0.669
rs6874184	5	131961149	G	A	0.1918	0.677301	rs10056700	10	RAD50	0	intronic	0.967
rs62383757	5	131961849	C	T	0.1899	0.670641	rs10056700	10	RAD50	0	intronic	1.207
rs62383758	5	131961970	C	T	0.1909	0.673961	rs10056700	10	RAD50	0	intronic	1.799
rs71913337	5	131962436	CTG	C	0.1899	0.670641	rs10056700	10	RAD50	0	intronic	1.046
rs3798135	5	131965109	C	T	0.1918	0.677301	rs10056700	10	RAD50	0	intronic	0.49
rs3798134	5	131965179	G	A	0.1918	0.677301	rs10056700	10	RAD50	0	intronic	7.073
rs56183820	5	131965606	C	T	0.1879	0.663493	rs10056700	10	RAD50	0	intronic	5.242
rs6873897	5	131966973	G	A	0.1909	0.673961	rs10056700	10	RAD50:AC004041.2	0	ncRNA_intronic	1.557
rs12332204	5	131966988	T	G	0.1918	0.677301	rs10056700	10	RAD50:AC004041.2	0	ncRNA_intronic	2.81
rs10056700	5	131967482	T	C	0.2604	1	rs10056700	10	RAD50:AC004041.2	0	ncRNA_intronic	3.497
rs62385260	5	131967540	G	A	0.1879	0.663493	rs10056700	10	RAD50:AC004041.2	0	ncRNA_intronic	0.601
rs6596087	5	131968609	G	A	0.1928	0.680663	rs10056700	10	RAD50:AC004041.2	0	ncRNA_intronic	8.458
rs6866095	5	131968945	T	C	0.1918	0.677301	rs10056700	10	RAD50:AC004041.2	0	ncRNA_intronic	1.974
rs10052993	5	131969279	G	T	0.1918	0.677301	rs10056700	10	RAD50:AC004041.2	0	ncRNA_intronic	0.064
rs6871536	5	131969874	T	C	0.1909	0.673961	rs10056700	10	RAD50:AC004041.2	0	ncRNA_intronic	2.122
rs12653750	5	131971902	C	T	0.1909	0.673961	rs10056700	10	RAD50:AC004041.2	0	ncRNA_intronic	0.356
rs2040703	5	131972258	C	G	0.1978	0.698793	rs10056700	10	RAD50:AC004041.2	0	ncRNA_intronic	0.408
rs2040704	5	131973177	A	G	0.1978	0.698793	rs10056700	10	RAD50:AC004041.2	0	ncRNA_intronic	14.24
rs11420290	5	131973204	C	CT	0.1928	0.681212	rs10056700	10	RAD50:AC004041.2	0	ncRNA_intronic	12.07
rs377716981	5	131973221	CTT	C	0.1928	0.681212	rs10056700	10	RAD50:AC004041.2	0	ncRNA_intronic	0.893
rs6871939	5	131973221	C	T	0.04771	0.681212	rs10056700	10	RAD50:AC004041.2	0	NA	0.128
rs6872131	5	131973382	A	G	0.1918	0.677301	rs10056700	10	RAD50:AC004041.2	0	ncRNA_intronic	2.954
rs2074369	5	131973663	T	C	0.1978	0.698793	rs10056700	10	RAD50:AC004041.2	0	ncRNA_intronic	6.877
rs7737470	5	131974063	T	A	0.1918	0.677301	rs10056700	10	RAD50:AC004041.2	0	ncRNA_intronic	3.204
rs11308531	5	131974177	AC	A	0.1909	0.673961	rs10056700	10	RAD50:AC004041.2	0	ncRNA_intronic	1.463
rs2240032	5	131977127	C	T	0.1909	0.673961	rs10056700	10	RAD50:AC004041.2	0	ncRNA_intronic	0.589
rs112304009	5	131980467	C	CT	0.1968	0.694815	rs10056700	10	AC004041.2	0	ncRNA_intronic	2.142
rs62385261	5	131982123	T	A	0.1918	0.677301	rs10056700	10	AC004041.2	0	ncRNA_intronic	6.073
rs60632435	5	131982515	T	A	0.1918	0.677301	rs10056700	10	AC004041.2	0	ncRNA_intronic	2.335
rs7700346	5	131983426	G	A	0.1829	0.639079	rs10056700	10	AC004041.2	0	ncRNA_intronic	0.399
rs2158177	5	131984058	A	G	0.1819	0.635936	rs10056700	10	AC004041.2	0	ncRNA_intronic	10.54
rs371676751	5	131985988	TA	AA	0.000994	0.694815	rs10056700	10	AC004041.2	0	ncRNA_intronic	NA
rs113167539	5	131985988	TA	T	0.1968	0.694815	rs10056700	10	AC004041.2	0	ncRNA_intronic	0.061
rs77143352	5	131985990	A	T	0.1779	0.620843	rs10056700	10	AC004041.2	0	ncRNA_intronic	0.037
rs72797378	5	131986925	A	T	0.1809	0.623241	rs10056700	10	AC004041.2	0	ncRNA_intronic	0.078
rs6596090	5	131988415	G	A	0.1988	0.693212	rs10056700	10	AC004041.2	0	ncRNA_intronic	1.237
rs3091307	5	131989136	A	G	0.1988	0.693212	rs10056700	10	AC004041.2	0	ncRNA_intronic	3.258
rs59482112	5	131990380	C	CA	0.1958	0.690875	rs10056700	10	AC004041.2	0	ncRNA_intronic	4.052
rs3091308	5	131991032	G	A	0.1958	0.673353	rs10056700	10	AC004041.2	0	ncRNA_intronic	1.667
rs12188917	5	131991085	T	C	0.1968	0.677394	rs10056700	10	AC004041.2	0	ncRNA_intronic	3.301
rs67006560	5	131991656	C	T	0.1829	0.631025	rs10056700	10	AC004041.2	0	ncRNA_intronic	2.355
rs115008099	5	131991881	C	T	0.1779	0.605236	rs10056700	10	AC004041.2	0	ncRNA_intronic	0.931
rs1881457	5	131992409	A	C	0.1819	0.610548	rs10056700	10	AC004041.2:IL13	0	ncRNA_intronic	10.91
rs7442701	5	158523522	C	T	0.1571	1	rs7442701	11	EBF1	0	intronic	5.575
rs35069904	5	158524855	C	T	0.1571	1	rs7442701	11	EBF1	0	intronic	10.52
rs7447732	5	158529135	T	C	0.2952	0.75402	rs35227902	11	RP11-175K6.1	0	ncRNA_intronic	1.922
rs34882654	5	158529343	C	A	0.1491	0.910089	rs7442701	11	RP11-175K6.1	0	ncRNA_intronic	6.028
rs7448500	5	158529492	G	C	0.2952	0.75402	rs35227902	11	RP11-175K6.1	0	ncRNA_intronic	5.426
rs17718834	5	158529996	C	T	0.08748	1	rs17718834	11	RP11-175K6.1	0	ncRNA_intronic	13.64
rs7732511	5	158530015	G	A	0.1491	0.910089	rs7442701	11	RP11-175K6.1	0	ncRNA_intronic	16.39
rs11294975	5	158531598	A	AC	0.2684	0.875113	rs35227902	11	RP11-175K6.1	0	ncRNA_intronic	7.486
rs7445366	5	158531777	T	C	0.2684	0.875113	rs35227902	11	RP11-175K6.1	0	ncRNA_intronic	1.751
rs11741666	5	158533405	G	C	0.2674	0.87988	rs35227902	11	RP11-175K6.1	0	ncRNA_intronic	4.181
rs6556388	5	158534283	G	C	0.2674	0.87988	rs35227902	11	RP11-175K6.1	0	ncRNA_intronic	1.04
rs56169886	5	158534913	T	C	0.1481	0.902835	rs7442701	11	RP11-175K6.1	0	ncRNA_intronic	2.793
rs70987952	5	158534948	G	GA	0.172	0.759194	rs7442701	11	RP11-175K6.1	0	ncRNA_intronic	2.553
rs35896491	5	158537278	G	A	0.17	0.770938	rs7442701	11	RP11-175K6.1	0	ncRNA_intronic	2.386
rs34203499	5	158539554	A	C	0.17	0.770938	rs7442701	11	RP11-175K6.1	0	ncRNA_intronic	3.455
rs113701718	5	158540524	A	AT	0.172	0.759194	rs7442701	11	RP11-175K6.1	0	ncRNA_intronic	2.675
rs35227902	5	158545371	A	C	0.2475	1	rs35227902	11	RP11-175K6.1	884	downstream	5.401
rs11740796	5	158547841	A	G	0.3499	1	rs11740796	11	RP11-175K6.1	3354	intergenic	1.02
rs35626835	5	158550447	C	A	0.1461	0.844872	rs7442701	11	RP11-175K6.1	5960	intergenic	8.687
rs71577366	5	158559949	CAG	C	0.1561	0.779387	rs7442701	11	RP11-175K6.1	15462	intergenic	1.806
rs270661	5	158560154	C	T	0.1759	0.681625	rs7442701	11	RP11-175K6.1	15667	intergenic	1.168
rs270659	5	158560842	T	C	0.1561	0.779387	rs7442701	11	RP11-175K6.1	16355	intergenic	8.177
rs270658	5	158561717	T	C	0.1759	0.681625	rs7442701	11	RP11-175K6.1	17230	intergenic	0.72
rs144078643	5	158562583	TTAAA	T	0.3628	0.618934	rs7718670	11	RP11-175K6.1	18096	intergenic	5.413
rs34217989	5	158564207	T	C	0.2614	1	rs34217989	11	RP11-175K6.1	19720	intergenic	0.413
rs270655	5	158564388	G	A	0.1551	0.770704	rs7442701	11	RP11-175K6.1	19901	intergenic	2.593
rs270654	5	158565109	T	C	0.09145	0.8189	rs17718834	11	RNF145	19307	intergenic	4.209
rs270653	5	158566032	G	A	0.1551	0.770704	rs7442701	11	RNF145	18384	intergenic	0.93
rs270651	5	158570500	C	T	0.1551	0.770704	rs7442701	11	RNF145	13916	intergenic	3.17
rs2546779	5	158570754	G	A	0.1551	0.770704	rs7442701	11	RNF145	13662	intergenic	2.332
rs2546780	5	158570755	C	A	0.1551	0.770704	rs7442701	11	RNF145	13661	intergenic	1.573
rs175220	5	158571414	C	G	0.1551	0.770704	rs7442701	11	RNF145	13002	intergenic	7.734
rs141549371	5	158581543	ATTTT	A	0.163	0.924074	rs7718670	11	RNF145	2873	intergenic	5.647
rs534517437	5	158581543	ATTTT	AT	0.01193	0.924074	rs7718670	11	RNF145	2873	NA	NA
rs538608722	5	158581543	ATTTT	ATTTTT	0.2594	0.924074	rs7718670	11	RNF145	2873	NA	NA
rs140766998	5	158584608	TAC	T	0.171	0.645041	rs10866711	11	RNF145	0	UTR3	17.15
rs7732652	5	158589567	C	A	0.2594	0.964243	rs7718670	11	RNF145	0	intronic	2.074
rs13178603	5	158592015	G	C	0.172	0.642219	rs10866711	11	RNF145	0	intronic	0.027
rs13165660	5	158592151	T	C	0.173	0.63424	rs10866711	11	RNF145	0	intronic	10.75
rs7718670	5	158593373	T	C	0.2624	1	rs7718670	11	RNF145	0	intronic	5.495
rs10075570	5	158599358	G	A	0.2624	1	rs7718670	11	RNF145	0	intronic	0.22
rs13158488	5	158603271	T	C	0.171	0.645041	rs10866711	11	RNF145	0	intronic	9.059
rs1473247	5	158603571	T	C	0.2644	0.989802	rs7718670	11	RNF145	0	intronic	5.198
rs17663669	5	158604511	G	A	0.09145	0.797465	rs17718834	11	RNF145	0	intronic	1.846
rs17663721	5	158604640	T	C	0.172	0.642219	rs10866711	11	RNF145	0	intronic	9.539
rs10076782	5	158604963	G	A	0.2644	0.989802	rs7718670	11	RNF145	0	intronic	0.483
rs34381272	5	158605627	T	G	0.172	0.642219	rs10866711	11	RNF145	0	intronic	1.427
rs34175829	5	158608880	T	C	0.173	0.639556	rs10866711	11	RNF145	0	intronic	2.131
rs62378712	5	158614045	T	C	0.2634	0.958924	rs34217989	11	RNF145	0	intronic	7.467
rs10077858	5	158614087	A	C	0.2624	0.979429	rs7718670	11	RNF145	0	intronic	3.253
rs7732603	5	158614357	A	C	0.2913	0.870738	rs7718670	11	RNF145	0	intronic	3.303
rs1897565	5	158618265	T	C	0.2584	0.95925	rs7718670	11	RNF145	0	intronic	5.428
rs36070529	5	158619835	G	A	0.1759	0.653866	rs10866711	11	RNF145	0	intronic	0.743
rs71593329	5	158620079	T	G	0.174	0.667207	rs10866711	11	RNF145	0	intronic	2.069
rs55801554	5	158622532	C	A	0.2555	0.943987	rs7718670	11	RNF145	0	intronic	1.84
rs6888950	5	158624751	T	G	0.2584	0.95925	rs7718670	11	RNF145	0	intronic	3.231
rs6893046	5	158630046	C	T	0.2584	0.95925	rs7718670	11	RNF145	0	intronic	1.497
rs6556405	5	158635102	T	C	0.2584	0.939113	rs7718670	11	RNF145	0	UTR5	20.4
rs199919114	5	158636416	AGGCAGC	A	0.175	0.683551	rs10866711	11	RNF145	0	UTR5	21
rs56111660	5	158642064	T	A	0.2584	0.929124	rs7718670	11	CTB-11I22.1	0	ncRNA_intronic	1.106
rs13159674	5	158643137	C	T	0.174	0.68913	rs10866711	11	CTB-11I22.1	0	ncRNA_intronic	12.38
rs67091377	5	158652049	C	T	0.2584	0.929124	rs7718670	11	CTB-11I22.1	0	ncRNA_intronic	1.421
rs2901184	5	158652395	G	A	0.2584	0.929124	rs7718670	11	CTB-11I22.1	0	ncRNA_intronic	0.317
rs138528991	5	158654887	T	C	0.1909	0.624203	rs10866711	11	CTB-11I22.1:CTB-11I22.2	0	ncRNA_intronic	2.215
rs7713934	5	158656638	G	T	0.174	0.701502	rs10866711	11	CTB-11I22.1:CTB-11I22.2	0	ncRNA_intronic	13.26
rs17056626	5	158656641	T	C	0.2584	0.929124	rs7718670	11	CTB-11I22.1:CTB-11I22.2	0	ncRNA_intronic	14.4
rs254852	5	158663794	A	T	0.1759	0.742442	rs10866711	11	CTB-11I22.1:CTB-11I22.2	0	ncRNA_intronic	6.948
rs7715173	5	158664631	T	C	0.2137	0.719928	rs7718670	11	CTB-11I22.1:CTB-11I22.2	0	ncRNA_intronic	4.558
rs254850	5	158666731	C	T	0.1759	0.742442	rs10866711	11	CTB-11I22.1:CTB-11I22.2	0	ncRNA_intronic	5.893
rs254847	5	158670763	C	A	0.1759	0.742442	rs10866711	11	CTB-11I22.1:CTB-11I22.2	0	ncRNA_intronic	1.836
rs7719425	5	158670938	T	C	0.2157	0.710212	rs7718670	11	CTB-11I22.1:CTB-11I22.2	0	ncRNA_intronic	4.742
rs254843	5	158673319	C	T	0.1759	0.742442	rs10866711	11	CTB-11I22.1	0	ncRNA_intronic	3.904
rs254839	5	158675143	T	A	0.1759	0.742442	rs10866711	11	CTB-11I22.1	0	ncRNA_intronic	9.767
rs4921200	5	158678224	A	T	0.1829	0.708264	rs10866711	11	CTB-11I22.1	2419	intergenic	9.107
rs75929053	5	158682329	C	T	0.1362	1	rs75929053	11	CTB-11I22.1	6524	intergenic	0.275
rs147477801	5	158686346	T	TA	0.1272	0.88454	rs75929053	11	UBLCP1	3742	intergenic	0.926
rs11135056	5	158687281	C	T	0.2256	0.910226	rs3212220	11	UBLCP1	2807	intergenic	0.21
rs254836	5	158687404	C	T	0.166	1	rs10866711	11	UBLCP1	2684	intergenic	1.715
rs4921437	5	158690951	T	C	0.17	0.970583	rs10866711	11	UBLCP1	0	intronic	5.879
rs10515780	5	158691793	G	C	0.17	0.970583	rs10866711	11	UBLCP1	0	intronic	1.571
rs10866711	5	158691810	T	C	0.166	1	rs10866711	11	UBLCP1	0	intronic	1.223
rs7734208	5	158693525	C	G	0.166	1	rs10866711	11	UBLCP1	0	intronic	0.016
rs4921442	5	158694100	C	G	0.2247	0.926968	rs3212220	11	UBLCP1	0	intronic	1.482
rs7708700	5	158703735	T	C	0.166	1	rs10866711	11	UBLCP1	0	intronic	1.557
rs35531577	5	158706923	TA	T	0.2416	0.83695	rs3212220	11	UBLCP1	0	intronic	0.648
rs10515782	5	158709277	C	T	0.166	1	rs10866711	11	UBLCP1	0	intronic	7.639
rs7736656	5	158709690	A	G	0.17	0.970583	rs10866711	11	UBLCP1	0	intronic	4.658
rs10042630	5	158710768	T	A	0.166	1	rs10866711	11	UBLCP1	0	intronic	6.557
rs146381224	5	158713344	ATTTC	A	0.2247	0.926968	rs3212220	11	UBLCP1	299	downstream	11.46
rs6895626	5	158714103	T	C	0.17	0.970583	rs10866711	11	UBLCP1	1058	intergenic	3.992
rs4921458	5	158715663	T	C	0.166	1	rs10866711	11	UBLCP1	2618	intergenic	5.412
rs2421046	5	158716855	C	G	0.1014	0.615809	rs17718834	11	UBLCP1	3810	intergenic	0.807
rs2082412	5	158717789	G	A	0.2256	0.932611	rs3212220	11	UBLCP1	4744	intergenic	3.496
rs61208101	5	158718134	G	GT	0.2256	0.932611	rs3212220	11	UBLCP1	5089	intergenic	0.69
rs10056599	5	158722910	T	G	0.2256	0.932611	rs3212220	11	UBLCP1	9865	intergenic	2.582
rs28409559	5	158723294	G	A	0.2256	0.932611	rs3212220	11	UBLCP1	10249	intergenic	0.057
rs2033478	5	158724216	T	C	0.166	1	rs10866711	11	UBLCP1	11171	intergenic	2.098
rs1821270	5	158726503	T	A	0.166	1	rs10866711	11	AC008697.1	11437	intergenic	0.402
rs1433047	5	158727556	T	C	0.166	1	rs10866711	11	AC008697.1	10384	intergenic	2.283
rs6874870	5	158729521	T	C	0.166	1	rs10866711	11	AC008697.1	8419	intergenic	0.038
rs7730390	5	158730792	T	C	0.2237	0.943974	rs3212220	11	AC008697.1	7148	intergenic	0.062
rs9313805	5	158733662	T	C	0.166	1	rs10866711	11	AC008697.1	4278	intergenic	0.004
rs10072923	5	158735776	T	C	0.2237	0.943974	rs3212220	11	AC008697.1	2164	intergenic	2.625
rs6859018	5	158736992	G	A	0.2237	0.943974	rs3212220	11	AC008697.1	948	upstream	5.534
rs1865014	5	158739088	T	C	0.166	0.984855	rs10866711	11	AC008697.1	0	ncRNA_intronic	4.036
rs1368439	5	158742014	G	T	0.167	0.992439	rs10866711	11	AC008697.1:IL12B	0	ncRNA_intronic	1.339
rs3212227	5	158742950	T	G	0.2227	0.94972	rs3212220	11	AC008697.1:IL12B	0	ncRNA_intronic	0.937
rs3213111	5	158743230	G	GC	0.2227	0.94972	rs3212220	11	AC008697.1:IL12B	0	ncRNA_intronic	6.711
rs2853696	5	158744660	T	C	0.167	0.992439	rs10866711	11	AC008697.1:IL12B	0	ncRNA_intronic	3.204
rs2421047	5	158746307	G	A	0.2227	0.94972	rs3212220	11	AC008697.1:IL12B	0	ncRNA_intronic	2.598
rs112377695	5	158748012	C	T	0.2227	0.94972	rs3212220	11	AC008697.1:IL12B	0	ncRNA_intronic	0.125
rs573774173	5	158748012	C	TT	0.2227	0.94972	rs3212220	11	AC008697.1:IL12B	0	NA	0.507
rs3213097	5	158748679	A	T	0.2227	0.94972	rs3212220	11	AC008697.1:IL12B	0	ncRNA_intronic	5.757
rs2288831	5	158750013	T	C	0.2227	0.94972	rs3212220	11	AC008697.1:IL12B	0	ncRNA_intronic	1.911
rs3213094	5	158750769	C	T	0.2227	0.94972	rs3212220	11	AC008697.1:IL12B	0	ncRNA_intronic	6.77
5:158750910:G:GAA	5	158750910	G	GAA	0.2008	0.834326	rs3212220	11	AC008697.1:IL12B	0	ncRNA_intronic	5.325
5:158750910:G:GA	5	158750910	G	GA	0.1571	0.834326	rs3212220	11	AC008697.1:IL12B	0	NA	5.385
rs3213093	5	158750979	C	T	0.2227	0.94972	rs3212220	11	AC008697.1:IL12B	0	ncRNA_intronic	4.69
rs59737069	5	158751103	C	CATT	0.2286	0.872372	rs3212220	11	AC008697.1:IL12B	0	ncRNA_intronic	1.32
rs3181218	5	158752146	C	T	0.2227	0.94972	rs3212220	11	AC008697.1:IL12B	0	ncRNA_intronic	3.759
rs3181217	5	158752270	C	T	0.2227	0.94972	rs3212220	11	AC008697.1:IL12B	0	ncRNA_intronic	6.059
rs3212220	5	158754195	C	A	0.2296	1	rs3212220	11	AC008697.1:IL12B	0	ncRNA_intronic	1.837
rs3212219	5	158754461	C	A	0.2296	1	rs3212220	11	AC008697.1:IL12B	0	ncRNA_intronic	1.934
rs3212218	5	158754596	C	A	0.2296	1	rs3212220	11	AC008697.1:IL12B	0	ncRNA_intronic	2.389
rs3212217	5	158755130	C	G	0.2296	1	rs3212220	11	AC008697.1:IL12B	0	ncRNA_intronic	1.587
rs3213086	5	158755348	GAC	G	0.2306	0.994368	rs3212220	11	AC008697.1:IL12B	0	ncRNA_intronic	8.021
rs1433048	5	158755845	G	A	0.1859	1	rs1433048	11	AC008697.1:IL12B	0	ncRNA_intronic	1.637
rs730690	5	158756166	G	A	0.2217	0.846829	rs3212220	11	AC008697.1:IL12B	0	ncRNA_intronic	1.163
rs6873335	5	158756791	C	T	0.2207	0.85225	rs3212220	11	AC008697.1:IL12B	0	ncRNA_intronic	2.425
rs6894567	5	158756968	A	G	0.2207	0.85225	rs3212220	11	AC008697.1:IL12B	0	ncRNA_intronic	5.199
rs7709212	5	158764177	T	C	0.3539	0.815439	rs6861973	11	AC008697.1	0	ncRNA_intronic	7.095
rs4921482	5	158764478	T	C	0.3529	0.819255	rs6861973	11	AC008697.1	0	ncRNA_intronic	5.987
rs62377586	5	158766022	G	A	0.3509	0.826936	rs6861973	11	AC008697.1	0	ncRNA_intronic	6.937
rs34936428	5	158767155	AT	A	0.339	0.850187	rs4921487	11	AC008697.1	0	ncRNA_intronic	0.493
rs10043720	5	158767333	G	A	0.3052	0.995287	rs4921487	11	AC008697.1	0	ncRNA_intronic	2.208
rs4921483	5	158768365	A	G	0.1481	0.975624	rs4921488	11	AC008697.1	0	ncRNA_intronic	4.13
rs11135059	5	158771337	G	A	0.3489	1	rs6861973	11	AC008697.1	0	ncRNA_intronic	0.106
rs4921485	5	158771819	C	T	0.3489	1	rs6861973	11	AC008697.1	0	ncRNA_intronic	3.55
rs953861	5	158772582	G	A	0.1491	0.983705	rs4921488	11	AC008697.1	0	ncRNA_intronic	14.3
rs4244437	5	158773117	G	A	0.3052	0.995287	rs4921487	11	AC008697.1	0	ncRNA_intronic	9.059
rs2901313	5	158774179	T	C	0.3052	0.995287	rs4921487	11	AC008697.1	0	ncRNA_intronic	1.259
rs983825	5	158774965	C	A	0.3052	0.995287	rs4921487	11	AC008697.1	0	ncRNA_intronic	3.908
rs7725339	5	158777001	G	T	0.3489	1	rs6861973	11	AC008697.1	0	ncRNA_intronic	5.341
rs139840232	5	158781253	GCTGGGGTTA	G	0.3489	1	rs6861973	11	AC008697.1	0	ncRNA_intronic	4.23
rs1582515	5	158781352	C	G	0.1491	0.983705	rs4921488	11	AC008697.1	0	ncRNA_intronic	11.95
rs6556410	5	158782068	A	C	0.1491	0.983705	rs4921488	11	AC008697.1	0	ncRNA_intronic	0.318
rs9968642	5	158782689	G	A	0.3489	1	rs6861973	11	AC008697.1	0	ncRNA_intronic	2.079
rs6556411	5	158783223	G	T	0.3062	1	rs4921487	11	AC008697.1	0	ncRNA_intronic	5.749
rs1363670	5	158784111	G	C	0.1491	0.983705	rs4921488	11	AC008697.1	0	ncRNA_intronic	1.269
rs1157509	5	158786110	A	G	0.1491	0.983705	rs4921488	11	AC008697.1	0	ncRNA_intronic	3.045
rs1157510	5	158786124	T	C	0.1491	0.983705	rs4921488	11	AC008697.1	0	ncRNA_intronic	2.368
rs6556412	5	158787385	G	A	0.3489	1	rs6861973	11	AC008697.1	0	ncRNA_intronic	0.291
rs56276983	5	158790133	GT	G	0.3489	1	rs6861973	11	AC008697.1	290	downstream	2.087
rs4921223	5	158792306	A	G	0.3062	1	rs4921487	11	AC008697.1	2463	intergenic	2.499
rs10076557	5	158792819	G	C	0.3062	1	rs4921487	11	AC008697.1	2976	intergenic	2.857
rs61683228	5	158794648	G	GAA	0.3062	1	rs4921487	11	AC008697.1	4805	intergenic	0.988
rs4921487	5	158796325	A	G	0.3062	1	rs4921487	11	AC008697.1	6482	intergenic	4.406
rs4921488	5	158796374	T	G	0.1511	1	rs4921488	11	AC008697.1	6531	intergenic	5.106
rs6861973	5	158797632	T	C	0.3489	1	rs6861973	11	AC008697.1	7789	intergenic	10.1
rs12515766	5	158797727	C	G	0.3489	1	rs6861973	11	AC008697.1	7884	intergenic	2.997
rs6898844	5	158798075	A	G	0.3489	1	rs6861973	11	AC008697.1	8232	intergenic	3.367
rs6864071	5	158801187	G	A	0.3489	1	rs6861973	11	AC008697.1	11344	intergenic	2.746
rs4413517	5	158802443	C	T	0.3489	1	rs6861973	11	AC008697.1	12600	intergenic	10.93
rs6897260	5	158803086	A	G	0.3062	1	rs4921487	11	AC008697.1	13243	intergenic	0.362
rs1592975	5	158803228	G	A	0.1511	1	rs4921488	11	AC008697.1	13385	intergenic	2.771
rs4921224	5	158804182	C	T	0.3489	1	rs6861973	11	AC008697.1	14339	intergenic	0.801
rs4379175	5	158804928	G	T	0.3489	1	rs6861973	11	AC008697.1	15085	intergenic	0.753
rs12657636	5	158810793	C	T	0.1581	0.945618	rs4921488	11	AC008697.1	20950	intergenic	3.317
rs11749568	5	158811162	C	G	0.1511	1	rs4921488	11	AC008697.1	21319	intergenic	0.9
rs11749573	5	158811215	G	A	0.1511	1	rs4921488	11	AC008697.1	21372	intergenic	2.812
rs10040411	5	158812417	C	T	0.34	0.963653	rs6861973	11	AC008697.1	22574	intergenic	1.047
rs77948998	5	158813849	A	AT	0.341	0.959421	rs6861973	11	AC008697.1	24006	intergenic	5.695
rs56735814	5	158814116	C	T	0.341	0.959421	rs6861973	11	AC008697.1	24273	intergenic	8.106
rs10045431	5	158814533	A	C	0.2823	0.88293	rs4921487	11	AC008697.1	24690	intergenic	2.624
rs10046001	5	158814577	T	G	0.2823	0.88293	rs4921487	11	AC008697.1	24734	intergenic	5.856
rs12522665	5	158818240	C	T	0.3419	0.955354	rs6861973	11	AC008697.1	28397	intergenic	0.459
rs6556416	5	158818745	A	C	0.3042	0.98115	rs4921487	11	AC008697.1	28902	intergenic	3.554
rs6861600	5	158819615	C	G	0.3419	0.955354	rs6861973	11	AC008697.1	29772	intergenic	3.607
rs10060969	5	158820061	T	C	0.341	0.959421	rs6861973	11	AC008697.1	30218	intergenic	7.517
rs9313808	5	158820844	A	G	0.1471	0.967586	rs4921488	11	AC008697.1	31001	intergenic	0.648
rs7704367	5	158821493	A	C	0.341	0.959421	rs6861973	11	AC008697.1	31650	intergenic	4.799
rs6887695	5	158822645	G	C	0.341	0.959421	rs6861973	11	AC008697.1	32802	intergenic	0.585
rs6556417	5	158823786	A	G	0.1372	0.795805	rs4921488	11	AC008697.1	33943	intergenic	0.208
rs17388425	5	158824174	G	C	0.1372	0.795805	rs4921488	11	AC008697.1	34331	intergenic	1.823
rs13169143	5	158824379	T	A	0.1372	0.795805	rs4921488	11	AC008697.1	34536	intergenic	0.169
rs13169144	5	158824380	T	A	0.1372	0.795805	rs4921488	11	AC008697.1	34537	intergenic	0.151
rs12518457	5	158824510	G	T	0.339	0.951642	rs6861973	11	AC008697.1	34667	intergenic	0.215
rs918521	5	158826247	A	G	0.159	1	rs918521	11	AC008697.1	36404	intergenic	0.735
rs918519	5	158826357	A	G	0.1809	0.816874	rs918521	11	AC008697.1	36514	intergenic	2.406
rs918518	5	158826493	A	G	0.1799	0.781686	rs918521	11	AC008697.1	36650	intergenic	3.624
rs11384732	5	158826873	GT	G	0.1849	0.847908	rs4921496	11	AC008697.1	37030	intergenic	5.682
rs6870774	5	158827039	G	A	0.1998	0.852386	rs4921496	11	AC008697.1	37196	intergenic	3.415
rs17454191	5	158827497	C	T	0.4215	1	rs17454191	11	AC008697.1	37654	intergenic	2.219
rs13169581	5	158827526	C	T	0.3847	1	rs13169581	11	AC008697.1	37683	intergenic	2.854
rs56020020	5	158827534	T	C	0.4235	0.992078	rs17454191	11	AC008697.1	37691	intergenic	1.025
rs56167332	5	158827769	C	A	0.336	0.703348	rs17454191	11	AC008697.1	37926	intergenic	5.075
rs747495	5	158828225	A	G	0.4245	0.988133	rs17454191	11	AC008697.1	38382	intergenic	1.622
rs2013718	5	158828480	G	A	0.4235	0.992052	rs17454191	11	AC008697.1	38637	intergenic	0.486
rs733589	5	158829289	A	G	0.1909	0.812235	rs4921496	11	AC008697.1	39446	intergenic	2.448
rs755374	5	158829294	C	T	0.327	0.681804	rs17454191	11	AC008697.1	39451	intergenic	3.261
rs4921226	5	158830819	G	A	0.4115	0.698795	rs13169581	11	AC008697.1	40976	intergenic	0.175
rs4921492	5	158832277	C	A	0.3459	0.757451	rs4921498	11	AC008697.1	42434	intergenic	0.42
rs12374547	5	158833535	G	A	0.337	0.92469	rs4921498	11	AC008703.1	42028	intergenic	0.262
rs60689680	5	158834367	G	T	0.337	0.933781	rs4921498	11	AC008703.1	41196	intergenic	1.096
rs10556150	5	158835179	TTTTC	T	0.338	0.938927	rs4921498	11	AC008703.1	40384	intergenic	0.63
rs147305561	5	158835261	GTTCT	G	0.3429	0.90947	rs4921498	11	AC008703.1	40302	intergenic	3.945
rs4921493	5	158836107	T	C	0.3429	0.908425	rs4921498	11	AC008703.1	39456	intergenic	1.9
rs4921494	5	158836126	G	A	0.3419	0.913689	rs4921498	11	AC008703.1	39437	intergenic	0.535
rs12655757	5	158836581	C	T	0.334	0.937885	rs4921498	11	AC008703.1	38982	intergenic	0.098
rs60154643	5	158838242	CAT	C	0.1998	0.888878	rs4921496	11	AC008703.1	37321	intergenic	3.194
rs1422878	5	158839217	C	T	0.3509	0.88548	rs4921498	11	AC008703.1	36346	intergenic	0.678
rs1984811	5	158839252	G	A	0.2008	0.895531	rs4921496	11	AC008703.1	36311	intergenic	1.303
rs1422877	5	158839512	A	G	0.3449	0.917667	rs4921498	11	AC008703.1	36051	intergenic	7.565
rs12651787	5	158839745	T	C	0.3439	0.9128	rs4921498	11	AC008703.1	35818	intergenic	1.702
rs572502584	5	158839988	CTTT	CTT	0.3489	0.858038	rs4921498	11	AC008703.1	35575	intergenic	NA
rs558277227	5	158839988	CTTT	C	0.000994	0.858038	rs4921498	11	AC008703.1	35575	intergenic	0.949
rs575049915	5	158839988	CTTT	CT	0.4533	0.858038	rs4921498	11	AC008703.1	35575	intergenic	NA
rs10476295	5	158841318	A	G	0.4195	0.66296	rs4921498	11	AC008703.1	34245	intergenic	2.28
rs10476296	5	158841470	C	T	0.34	0.937295	rs4921498	11	AC008703.1	34093	intergenic	0.178
rs71791480	5	158842283	C	CAA	0.1958	0.937993	rs4921496	11	AC008703.1	33280	intergenic	11
rs377703718	5	158842292	A	AAACAG	0.1958	0.937993	rs4921496	11	AC008703.1	33271	intergenic	11.08
rs9632438	5	158842297	A	G	0.1958	0.937993	rs4921496	11	AC008703.1	33266	intergenic	11.25
rs6863015	5	158843235	C	A	0.3429	0.960223	rs4921498	11	AC008703.1	32328	intergenic	0.117
rs6888061	5	158843253	T	C	0.3429	0.960223	rs4921498	11	AC008703.1	32310	intergenic	4.655
rs9632436	5	158844040	T	G	0.1948	0.931989	rs4921496	11	AC008703.1	31523	intergenic	3.128
rs58368531	5	158844232	G	A	0.341	0.95091	rs4921498	11	AC008703.1	31331	intergenic	5.265
rs10046074	5	158845013	T	A	0.4274	0.659267	rs4921498	11	AC008703.1	30550	intergenic	1.131
rs79721398	5	158845569	AAG	A	0.1948	0.944122	rs4921496	11	AC008703.1	29994	intergenic	15.56
rs6556419	5	158846572	T	C	0.1958	0.950399	rs4921496	11	AC008703.1	28991	intergenic	3.715
rs72802188	5	158846606	C	T	0.331	0.986417	rs4921498	11	AC008703.1	28957	intergenic	3.79
rs6556420	5	158846709	T	C	0.1958	0.950399	rs4921496	11	AC008703.1	28854	intergenic	0.316
rs6556421	5	158846776	T	C	0.1958	0.950399	rs4921496	11	AC008703.1	28787	intergenic	0.428
rs6875350	5	158847727	C	T	0.2038	1	rs4921496	11	AC008703.1	27836	intergenic	0.776
rs6889325	5	158847728	A	G	0.2038	1	rs4921496	11	AC008703.1	27835	intergenic	0.582
rs4921496	5	158848071	T	C	0.2038	1	rs4921496	11	AC008703.1	27492	intergenic	7.87
rs4921497	5	158848253	C	G	0.331	0.986417	rs4921498	11	AC008703.1	27310	intergenic	1.675
rs4921498	5	158848433	G	A	0.334	1	rs4921498	11	AC008703.1	27130	intergenic	8.474
rs4921499	5	158848552	A	G	0.2038	1	rs4921496	11	AC008703.1	27011	intergenic	5.015
rs11743870	5	158849200	G	A	0.334	1	rs4921498	11	AC008703.1	26363	intergenic	1.449
rs10866712	5	158849491	T	C	0.2893	0.626642	rs4921496	11	AC008703.1	26072	intergenic	3.295
rs10155584	5	158849636	G	A	0.334	1	rs4921498	11	AC008703.1	25927	intergenic	0.079
rs4921227	5	158849837	A	G	0.334	1	rs4921498	11	AC008703.1	25726	intergenic	7.52
rs4921500	5	158850513	A	G	0.2107	0.95759	rs4921496	11	AC008703.1	25050	intergenic	0.449
rs10590941	5	158852419	CAT	C	0.3419	0.965006	rs4921498	11	AC008703.1	23144	intergenic	0.789
rs7714401	5	158852944	T	A	0.339	0.959881	rs4921498	11	AC008703.1	22619	intergenic	5.829
rs2012830	5	158853941	A	T	0.334	1	rs4921498	11	AC008703.1	21622	intergenic	4.128
rs4921501	5	158856506	C	A	0.334	1	rs4921498	11	AC008703.1	19057	intergenic	0.272
rs4921228	5	158856513	C	A	0.334	1	rs4921498	11	AC008703.1	19050	intergenic	1.009
rs6556422	5	158857072	T	C	0.2913	0.620425	rs4921496	11	AC008703.1	18491	intergenic	5.326
rs6556423	5	158857189	T	C	0.2913	0.620425	rs4921496	11	AC008703.1	18374	intergenic	0.494
rs7702534	5	158857473	T	G	0.2038	1	rs4921496	11	AC008703.1	18090	intergenic	1.001
rs10059288	5	158858898	C	T	0.1441	1	rs10059288	11	AC008703.1	16665	intergenic	2.435
rs60364977	5	158859552	C	CT	0.1431	0.991633	rs10059288	11	AC008703.1	16011	intergenic	1.305
rs57460247	5	158859605	G	A	0.2575	1	rs57460247	11	AC008703.1	15958	intergenic	0.406
rs5872599	5	158859989	C	CTA	0.1441	1	rs10059288	11	AC008703.1	15574	intergenic	2.947
rs13357093	5	158860596	T	C	0.1441	1	rs10059288	11	AC008703.1	14967	intergenic	0.661
rs10515802	5	158860636	T	C	0.1451	0.991663	rs10059288	11	AC008703.1	14927	intergenic	0.007
rs34016966	5	158861709	GA	G	0.1342	0.917987	rs10059288	11	AC008703.1	13854	intergenic	0.167
5:158862135:C:T	5	158862135	C	T	0.1342	0.917811	rs10059288	11	AC008703.1	13428	intergenic	1.569
rs6895764	5	158862213	T	G	0.1322	0.901836	rs10059288	11	AC008703.1	13350	intergenic	2.741
rs72802196	5	158862363	C	G	0.2505	0.923889	rs57460247	11	AC008703.1	13200	intergenic	0.9
rs12653520	5	158863249	C	T	0.4602	1	rs12653520	11	AC008703.1	12314	intergenic	1.136
rs12516325	5	158879190	T	C	0.3459	0.628075	rs4921230	11	AC008703.1	0	ncRNA_intronic	0.492
rs7703043	5	158880032	C	T	0.161	0.683819	rs6887065	11	AC008703.1	0	ncRNA_intronic	3.018
rs4921230	5	158880396	C	T	0.2505	1	rs4921230	11	AC008703.1	0	ncRNA_splicing	14.61
rs17056763	5	158880527	C	T	0.161	0.683819	rs6887065	11	AC008703.1	0	ncRNA_exonic	3.001
rs11738617	5	158881276	T	C	0.162	0.677384	rs6887065	11	AC008703.1	0	ncRNA_intronic	1.541
rs72804007	5	158882990	T	A	0.2495	0.935694	rs4921230	11	AC008703.1	0	ncRNA_intronic	4.326
rs6869688	5	158883027	A	G	0.498	1	rs6869688	11	AC008703.1	0	ncRNA_intronic	1.858
rs7720046	5	158884535	A	G	0.499	0.988589	rs6869688	11	AC008703.1	0	ncRNA_intronic	0.072
rs11744957	5	158887972	T	C	0.16	0.690325	rs6887065	11	AC008703.1	0	ncRNA_intronic	6.174
rs17056766	5	158888273	G	C	0.161	0.683819	rs6887065	11	AC008703.1	0	ncRNA_intronic	0.434
rs12520493	5	158897564	G	C	0.2525	0.921176	rs4921230	11	AC008703.1	4279	intergenic	2.992
rs6881535	5	158898832	C	A	0.161	0.683819	rs6887065	11	AC008703.1	5547	intergenic	1.563
rs55758359	5	158899225	A	G	0.162	0.677384	rs6887065	11	AC008703.1	5940	intergenic	5.345
rs12514556	5	158901707	C	T	0.2525	0.912044	rs4921230	11	AC008703.1	8422	intergenic	2.804
rs12657996	5	158904313	G	A	0.2485	0.891369	rs4921230	11	AC008703.1	11028	intergenic	0.32
rs7730193	5	158906408	G	A	0.161	0.716572	rs6887065	11	AC008703.1	13123	intergenic	0.521
rs6887065	5	158907648	T	C	0.2127	1	rs6887065	11	AC008703.1	14363	intergenic	0.728
rs17722688	5	158907737	T	C	0.2942	0.702342	rs4921230	11	AC008703.1	14452	intergenic	1.851
rs4921504	5	158908363	C	G	0.2495	0.886549	rs4921230	11	AC008703.1	15078	intergenic	2.349
rs17666478	5	158910298	A	G	0.162	0.709876	rs6887065	11	AC008703.1	17013	intergenic	1.34
rs151185913	5	158910330	GAA	G	0.2495	0.886549	rs4921230	11	AC008703.1	17045	intergenic	2.385
rs56218365	5	158911093	G	A	0.162	0.709876	rs6887065	11	AC008703.1	17808	intergenic	0.735
rs112360572	5	158912669	C	T	0.2505	0.88176	rs4921230	11	AC008703.1	19384	intergenic	5.54
rs72804018	5	158913657	G	A	0.2515	0.877581	rs4921230	11	AC008703.1	20372	intergenic	6.778
rs17666614	5	158917537	G	T	0.2515	0.877581	rs4921230	11	AC008703.1	24252	intergenic	1.54
rs17722907	5	158917957	T	C	0.162	0.709876	rs6887065	11	AC008703.1	24672	intergenic	4.734
rs2421186	5	158918280	A	C	0.2565	0.855076	rs4921230	11	AC008703.1	24995	intergenic	0.67
rs11741400	5	158919601	A	C	0.162	0.709876	rs6887065	11	AC008703.1	26316	intergenic	6.018
rs11743296	5	158924083	G	A	0.163	0.703253	rs6887065	11	AC008703.2	28862	intergenic	1.34
rs72804031	5	158937520	C	T	0.2515	0.824374	rs4921230	11	AC008703.2	15425	intergenic	6.24
rs72804032	5	158941739	G	A	0.2495	0.806382	rs4921230	11	AC008703.2	11206	intergenic	1.104
rs7727104	5	158944266	A	G	0.2634	0.767233	rs4921230	11	AC008703.2	8679	intergenic	0.669
rs1876905	6	111417959	A	G	0.1819	0.763981	rs240962	12	SLC16A10	0	intronic	0.05
rs6934341	6	111419590	G	A	0.1769	0.74701	rs240962	12	SLC16A10	0	intronic	0.135
rs4947106	6	111421366	C	T	0.1789	0.739864	rs240962	12	SLC16A10	0	intronic	0.4
rs9398265	6	111422602	C	T	0.1769	0.74701	rs240962	12	SLC16A10	0	intronic	1.877
rs3749867	6	111424818	G	A	0.1769	0.74701	rs240962	12	SLC16A10	0	intronic	1.369
rs9384787	6	111434910	A	T	0.1819	0.738159	rs240962	12	SLC16A10	0	intronic	4.755
rs9398266	6	111438307	A	G	0.1789	0.739864	rs240962	12	SLC16A10	0	intronic	1.847
rs77732196	6	111447269	CTG	C	0.09642	0.988521	rs76198205	12	SLC16A10	0	intronic	3.152
rs74859638	6	111451869	C	A	0.09642	0.988521	rs76198205	12	SLC16A10	0	intronic	1.807
rs10457234	6	111458991	C	T	0.1829	0.735092	rs240962	12	SLC16A10	0	intronic	0.288
rs9400468	6	111459969	A	C	0.1769	0.74701	rs240962	12	SLC16A10	0	intronic	2.366
rs6942055	6	111462757	C	T	0.1769	0.74701	rs240962	12	SLC16A10	0	intronic	4.28
rs10641039	6	111463228	ACTT	A	0.1769	0.74701	rs240962	12	SLC16A10	0	intronic	1.262
rs7767302	6	111465145	T	C	0.1779	0.743341	rs240962	12	SLC16A10	0	intronic	7.004
rs6568670	6	111465552	G	A	0.1769	0.74701	rs240962	12	SLC16A10	0	intronic	7.961
rs783085	6	111476685	G	A	0.1769	0.74701	rs240962	12	SLC16A10	0	intronic	3.307
rs2475391	6	111484647	G	A	0.1779	0.743341	rs240962	12	SLC16A10	0	intronic	3.406
rs1084639	6	111486443	C	T	0.1769	0.74701	rs240962	12	SLC16A10	0	intronic	3.417
rs193281	6	111487690	G	A	0.1769	0.74701	rs240962	12	SLC16A10	0	intronic	1.119
rs33965856	6	111493953	C	T	0.0666	0.621128	rs76198205	12	SLC16A10	0	exonic	8.261
rs395564	6	111497379	A	G	0.1789	0.739864	rs240962	12	SLC16A10	0	intronic	2.346
rs5879091	6	111500331	TA	T	0.1799	0.729489	rs240962	12	SLC16A10	0	intronic	2.927
rs377716	6	111502908	T	C	0.1779	0.743341	rs240962	12	SLC16A10	0	intronic	0.707
rs2757572	6	111503536	T	C	0.1789	0.719937	rs240962	12	SLC16A10	0	intronic	0.29
rs354530	6	111504489	G	T	0.1809	0.741396	rs240962	12	SLC16A10	0	intronic	2.356
rs354528	6	111505271	T	C	0.1829	0.735092	rs240962	12	SLC16A10	0	intronic	2.283
rs354525	6	111507396	A	G	0.1829	0.735092	rs240962	12	SLC16A10	0	intronic	2.441
rs354523	6	111509325	C	T	0.1819	0.738159	rs240962	12	SLC16A10	0	intronic	5.113
rs146358093	6	111509449	TCTCTCTCCCTCTCTCC	T	0.165	0.627894	rs240962	12	SLC16A10	0	intronic	2.304
rs187130	6	111509563	G	C	0.1829	0.735092	rs240962	12	SLC16A10	0	intronic	0.906
rs1150082	6	111510722	A	G	0.1829	0.735092	rs240962	12	SLC16A10	0	intronic	0.646
rs373526	6	111511464	G	A	0.1809	0.741396	rs240962	12	SLC16A10	0	intronic	2.996
rs13193227	6	111512212	C	T	0.1272	0.699588	rs76198205	12	SLC16A10	0	intronic	1.661
rs433703	6	111512622	T	C	0.1809	0.741396	rs240962	12	SLC16A10	0	intronic	6.54
rs1150086	6	111513806	G	A	0.1809	0.741396	rs240962	12	SLC16A10	0	intronic	11.66
rs354542	6	111514686	C	T	0.1809	0.741396	rs240962	12	SLC16A10	0	intronic	5.917
rs1216020	6	111515207	G	A	0.1809	0.741396	rs240962	12	SLC16A10	0	intronic	6.442
rs35843615	6	111515850	A	AT	0.1809	0.741396	rs240962	12	SLC16A10	0	intronic	4.199
rs354541	6	111516465	G	A	0.1809	0.741396	rs240962	12	SLC16A10	0	intronic	4.784
6:111517030:A:G	6	111517030	G	A	0.1819	0.738159	rs240962	12	SLC16A10	0	intronic	3.618
rs34141443	6	111517258	C	CA	0.1809	0.741396	rs240962	12	SLC16A10	0	intronic	15
rs354538	6	111518066	A	G	0.1779	0.743341	rs240962	12	SLC16A10	0	intronic	0.718
rs354537	6	111518300	T	C	0.1819	0.738159	rs240962	12	SLC16A10	0	intronic	0.01
rs354536	6	111519011	T	C	0.1819	0.738159	rs240962	12	SLC16A10	0	intronic	3.638
rs146027531	6	111520997	G	GTTTA	0.1819	0.738159	rs240962	12	SLC16A10	0	intronic	4.374
rs557028	6	111522809	A	C	0.1819	0.738159	rs240962	12	SLC16A10	0	intronic	3.242
rs447585	6	111523972	T	C	0.1809	0.741396	rs240962	12	SLC16A10	0	intronic	1.532
rs366751	6	111524012	C	T	0.1769	0.74701	rs240962	12	SLC16A10	0	intronic	1.894
rs434034	6	111525383	C	T	0.1769	0.74701	rs240962	12	SLC16A10	0	intronic	3.091
rs1215848	6	111525536	A	T	0.1809	0.741396	rs240962	12	SLC16A10	0	intronic	4.896
rs402940	6	111527988	A	G	0.1809	0.741396	rs240962	12	SLC16A10	0	intronic	0.69
rs433569	6	111528108	C	T	0.1779	0.741111	rs240962	12	SLC16A10	0	intronic	3.354
rs1234598	6	111529453	T	A	0.1819	0.738159	rs240962	12	SLC16A10	0	intronic	0.149
rs354543	6	111530253	T	G	0.1819	0.738159	rs240962	12	SLC16A10	0	intronic	0.107
rs354546	6	111533130	G	A	0.167	0.809468	rs240962	12	SLC16A10	0	intronic	0.224
rs354547	6	111535122	T	G	0.1819	0.738159	rs240962	12	SLC16A10	0	intronic	1.784
rs354526	6	111537481	C	A	0.167	0.809468	rs240962	12	SLC16A10	0	intronic	4.123
rs354527	6	111538593	C	T	0.161	0.820268	rs240962	12	SLC16A10	0	intronic	2.042
rs34198423	6	111543659	CAT	C	0.162	0.826271	rs240962	12	SLC16A10	0	UTR3	3.219
rs141040439	6	111545369	TA	T	0.163	0.819315	rs240962	12	SLC16A10	0	UTR3	0.345
rs62420362	6	111545370	A	T	0.163	0.819315	rs240962	12	SLC16A10	0	UTR3	1.328
rs354551	6	111545540	C	T	0.1779	0.754329	rs240962	12	SLC16A10	0	UTR3	2.508
rs354549	6	111546523	C	T	0.166	0.828681	rs240962	12	SLC16A10	0	UTR3	1.904
rs354548	6	111546582	A	G	0.166	0.828681	rs240962	12	SLC16A10	0	UTR3	0.645
rs1215964	6	111546869	C	T	0.166	0.828681	rs240962	12	SLC16A10	0	UTR3	0.921
rs191631	6	111548065	A	C	0.162	0.826271	rs240962	12	SLC16A10	0	UTR3	0.022
rs1150076	6	111548430	C	T	0.162	0.826271	rs240962	12	SLC16A10	0	UTR3	0.03
rs76198205	6	111549961	G	A	0.09742	1	rs76198205	12	SLC16A10:RP11-428F8.2	0	ncRNA_intronic	0.065
rs1026679	6	111551410	T	G	0.1312	0.708105	rs76198205	12	SLC16A10:RP11-428F8.2	0	ncRNA_intronic	5.845
rs71562287	6	111555571	G	T	0.1243	0.672927	rs240962	12	RP11-428F8.2	0	ncRNA_intronic	13.13
rs12661704	6	111560890	G	A	0.1262	0.685888	rs240962	12	RP11-428F8.2	0	ncRNA_intronic	0.644
rs34882436	6	111561293	G	A	0.1262	0.685888	rs240962	12	RP11-428F8.2	0	ncRNA_intronic	0.543
rs34468069	6	111564413	G	T	0.1262	0.685888	rs240962	12	RP11-428F8.2	0	ncRNA_intronic	5.407
rs199914164	6	111564674	TG	T	0.1262	0.685888	rs240962	12	RP11-428F8.2	0	ncRNA_intronic	5.36
rs200663809	6	111564681	C	A	0.1262	0.685888	rs240962	12	RP11-428F8.2	0	ncRNA_intronic	6.624
rs36001140	6	111568390	ATT	A	0.1342	0.671957	rs76198205	12	RP11-428F8.2	0	ncRNA_intronic	0.996
rs3912092	6	111572812	G	T	0.1272	0.693512	rs240962	12	RP11-428F8.2	0	ncRNA_intronic	1.512
rs35234965	6	111574235	G	GA	0.1272	0.693512	rs240962	12	RP11-428F8.2	0	ncRNA_intronic	8.13
rs12662324	6	111574737	A	G	0.1272	0.693512	rs240962	12	RP11-428F8.2	0	ncRNA_intronic	1.019
rs6927045	6	111576715	T	C	0.1581	0.914282	rs240962	12	RP11-428F8.2	0	ncRNA_intronic	2.422
rs71562288	6	111577761	A	G	0.1262	0.701612	rs240962	12	RP11-428F8.2	0	ncRNA_intronic	5.889
rs553485	6	111580734	C	T	0.1581	0.914282	rs240962	12	KIAA1919	0	UTR5	19.6
rs240985	6	111584631	T	C	0.1571	0.92207	rs240962	12	KIAA1919	0	intronic	6.675
rs240986	6	111587055	A	T	0.1581	0.914282	rs240962	12	KIAA1919	0	intronic	0.506
rs240987	6	111589755	A	G	0.1581	0.914282	rs240962	12	KIAA1919	0	UTR3	0.029
rs241003	6	111596137	T	G	0.1581	0.914282	rs240962	12	RP5-1112D6.4	2997	intergenic	10.62
rs190246	6	111598246	G	T	0.1581	0.914282	rs240962	12	RP5-1112D6.4	888	upstream	7.009
rs596926	6	111600495	C	T	0.1581	0.914282	rs240962	12	RP5-1112D6.4	549	downstream	3.763
rs13218244	6	111605584	C	T	0.06461	0.623187	rs76198205	12	RP5-1112D6.4	5638	intergenic	3.875
rs240975	6	111605637	G	C	0.1511	0.862086	rs240962	12	RP5-1112D6.4	5691	intergenic	8.621
rs240976	6	111607992	C	T	0.1024	1	rs240976	12	RP5-1112D6.4	8046	intergenic	2.082
rs240980	6	111609910	A	G	0.162	0.945036	rs240962	12	RP5-1112D6.7	8418	intergenic	2.268
rs190245	6	111615473	C	T	0.1571	0.922491	rs240962	12	RP5-1112D6.7	2855	intergenic	0.21
rs240956	6	111616051	C	A	0.165	0.984368	rs240962	12	RP5-1112D6.7	2277	intergenic	1.482
rs552217495	6	111616491	GT	G	0.1889	0.740504	rs240962	12	RP5-1112D6.7	1837	intergenic	0.062
rs240958	6	111619652	T	A	0.164	0.992141	rs240962	12	RP5-1112D6.7	0	ncRNA_exonic	2.138
rs566608004	6	111619950	A	T	0.00497	0.736179	rs240962	12	RP5-1112D6.7	236	downstream	0.111
rs25639	6	111619950	A	ATAAT	0.1292	0.736179	rs240962	12	RP5-1112D6.7	236	NA	2.26
rs457497	6	111622549	T	C	0.164	0.992141	rs240962	12	REV3L	0	intronic	10.49
rs447917	6	111624477	T	C	0.164	0.992141	rs240962	12	REV3L	0	intronic	0.786
rs369531	6	111624509	G	T	0.164	0.992141	rs240962	12	REV3L	0	intronic	0.071
rs574056	6	111626990	A	T	0.06461	0.623187	rs76198205	12	REV3L	0	intronic	1.425
rs240998	6	111628879	C	T	0.164	0.992141	rs240962	12	REV3L	0	intronic	2.745
rs240969	6	111635808	C	T	0.163	1	rs240962	12	REV3L	0	intronic	0.51
rs240971	6	111637783	C	T	0.163	1	rs240962	12	REV3L	0	intronic	0.053
rs455565	6	111641186	C	T	0.163	1	rs240962	12	REV3L	0	intronic	2.154
rs240962	6	111642446	C	T	0.163	1	rs240962	12	REV3L	0	intronic	1.761
rs34288099	6	111745237	T	C	0.0994	0.838855	rs240976	12	REV3L	0	intronic	0.218
rs174375	6	111908266	G	C	0.3032	0.603987	rs367254	12	TRAF3IP2-AS1:TRAF3IP2	0	ncRNA_exonic	0.677
rs33980500	6	111913262	C	T	0.08549	0.695602	rs9481169	12	TRAF3IP2-AS1:TRAF3IP2	0	exonic	27.8
rs174382	6	111914248	T	C	0.3539	0.749512	rs367254	12	TRAF3IP2-AS1:TRAF3IP2	0	ncRNA_intronic	8.023
rs367254	6	111916673	C	A	0.3588	1	rs367254	12	TRAF3IP2-AS1:TRAF3IP2	0	ncRNA_intronic	0.378
rs4947128	6	111918868	A	C	0.0825	0.702775	rs9481169	12	TRAF3IP2-AS1:TRAF3IP2	0	ncRNA_intronic	2.783
rs60962769	6	111919424	G	A	0.08052	0.725156	rs9481169	12	TRAF3IP2-AS1:TRAF3IP2	0	ncRNA_exonic	2.657
rs13210247	6	111922720	A	G	0.0835	0.733712	rs9481169	12	TRAF3IP2:C6orf3	0	ncRNA_exonic	14.03
rs35815577	6	111924730	G	T	0.07853	0.727212	rs9481169	12	TRAF3IP2	0	intronic	17.22
rs9487679	6	111926334	T	C	0.1769	1	rs9487679	12	TRAF3IP2	0	intronic	10.71
rs9481169	6	111929862	G	T	0.1054	1	rs9481169	12	TRAF3IP2	2380	intergenic	7.122
rs4947129	6	111930906	G	A	0.0835	0.775402	rs9481169	12	TRAF3IP2	3424	intergenic	0.43
rs13191781	6	111941286	G	A	0.07853	0.605145	rs9481169	12	TRAF3IP2	13804	intergenic	0.446
rs1738074	6	159465977	C	T	0.4334	0.662889	rs212396	13	RP1-111C20.4:TAGAP	0	ncRNA_intronic	12.15
rs5881307	6	159468463	C	CTG	0.4354	0.678215	rs212396	13	RP1-111C20.4	0	ncRNA_intronic	2.804
rs212411	6	159468565	A	G	0.4354	0.678215	rs212396	13	RP1-111C20.4	0	ncRNA_intronic	4.652
rs212410	6	159469252	T	C	0.4354	0.678215	rs212396	13	RP1-111C20.4	0	ncRNA_intronic	1.13
rs182429	6	159469574	G	A	0.4354	0.678215	rs212396	13	RP1-111C20.4	0	ncRNA_intronic	2.028
rs212409	6	159470058	G	A	0.4414	0.711628	rs212396	13	RP1-111C20.4	0	ncRNA_intronic	0.085
rs212408	6	159470242	G	T	0.3598	0.798586	rs212396	13	RP1-111C20.4	0	ncRNA_intronic	1.769
rs212407	6	159470417	G	A	0.3608	0.802065	rs212396	13	RP1-111C20.4	0	ncRNA_intronic	0.051
rs212405	6	159470559	T	A	0.3608	0.802065	rs212396	13	RP1-111C20.4	0	ncRNA_intronic	1.668
rs212403	6	159472149	G	A	0.3569	0.896465	rs212396	13	RP1-111C20.4	0	ncRNA_intronic	0.786
rs212402	6	159472295	G	A	0.3569	0.896465	rs212396	13	RP1-111C20.4	0	ncRNA_intronic	0.474
rs212401	6	159472682	A	G	0.3062	0.714655	rs212396	13	RP1-111C20.4	0	ncRNA_intronic	2.712
rs212400	6	159473574	A	G	0.3529	0.913666	rs212396	13	RP1-111C20.4	0	ncRNA_intronic	0.511
rs212399	6	159473761	G	A	0.3569	0.896465	rs212396	13	RP1-111C20.4	0	ncRNA_intronic	1.878
rs212398	6	159474265	T	C	0.3519	0.918218	rs212396	13	RP1-111C20.4	0	ncRNA_intronic	6.329
rs212397	6	159474624	C	A	0.3539	0.92607	rs212396	13	RP1-111C20.4	0	ncRNA_intronic	2.464
rs177055	6	159475270	G	A	0.3579	0.908819	rs212396	13	RP1-111C20.4	0	ncRNA_intronic	6.692
rs212396	6	159475833	C	T	0.3718	1	rs212396	13	RP1-111C20.4	0	ncRNA_intronic	2.989
rs394581	6	159482521	T	C	0.3091	0.605528	rs212396	13	RP1-111C20.4	0	ncRNA_intronic	3.101
rs212389	6	159489791	G	A	0.3738	0.870967	rs2451278	13	RP1-111C20.3	3485	intergenic	1.825
rs212388	6	159490436	C	T	0.4026	0.748714	rs2451278	13	RP1-111C20.3	4130	intergenic	0.232
rs5881309	6	159490947	AT	A	0.4612	0.611597	rs2451278	13	RP1-111C20.3	4641	intergenic	2.643
rs629326	6	159496713	G	T	0.4026	0.746187	rs2451278	13	RP1-111C20.3	10407	intergenic	0.446
rs2485360	6	159499748	C	T	0.2913	0.75934	rs2451278	13	RP1-111C20.3	13442	intergenic	0.796
rs2485361	6	159500004	A	G	0.3509	1	rs2451278	13	RP1-111C20.3	13698	intergenic	0.703
rs368783931	6	159502330	T	TAAA	0.327	0.738112	rs2451278	13	RP1-111C20.3	16024	intergenic	4.43
rs2485362	6	159503086	A	G	0.3509	1	rs2451278	13	RP1-111C20.3	16780	intergenic	1.977
rs2485363	6	159506121	T	G	0.3469	0.982131	rs2451278	13	RP1-111C20.3	19815	intergenic	1.737
rs2451258	6	159506600	C	T	0.3479	0.977573	rs2451278	13	RP1-111C20.3	20294	intergenic	3.407
rs2451278	6	159514127	T	C	0.3509	1	rs2451278	13	RP11-13P5.1	14695	intergenic	0.619
rs1994564	6	159514253	T	C	0.3469	0.982131	rs2451278	13	RP11-13P5.1	14569	intergenic	3.913
rs1994565	6	159514389	T	G	0.2932	0.766252	rs2451278	13	RP11-13P5.1	14433	intergenic	0.966
rs654690	6	159514778	T	C	0.34	0.951986	rs2451278	13	RP11-13P5.1	14044	intergenic	5.755
rs2451279	6	159515077	G	A	0.3628	0.887908	rs2451278	13	RP11-13P5.1	13745	intergenic	5.853
rs2249937	6	159515309	G	T	0.325	0.840248	rs2451278	13	RP11-13P5.1	13513	intergenic	4.618
rs4728141	7	128567032	T	C	0.4732	0.801778	rs4728142	14	IRF5	10633	intergenic	8.415
rs4731532	7	128572766	A	G	0.494	0.711315	rs4728142	14	IRF5	4899	intergenic	1.286
rs4728142	7	128573967	G	A	0.4493	1	rs4728142	14	IRF5	3698	intergenic	1.496
rs3778754	7	128575552	C	G	0.4722	0.846709	rs4728142	14	IRF5	2113	intergenic	0.14
rs3757387	7	128576086	T	C	0.4543	0.911677	rs4728142	14	IRF5	1579	intergenic	1.106
rs142738614	7	128577914	C	CGCGGG	0.4543	0.903371	rs4728142	14	IRF5	0	intronic	9.089
rs2004640	7	128578301	T	G	0.4682	0.654786	rs4728142	14	IRF5	0	splicing	9.548
rs3807307	7	128579202	T	C	0.4742	0.840127	rs4728142	14	IRF5	0	intronic	3.638
rs3823536	7	128579666	G	A	0.4732	0.835793	rs4728142	14	IRF5	0	intronic	2.245
rs3778753	7	128580042	A	G	0.4751	0.837162	rs4728142	14	IRF5	0	intronic	10.14
rs3778752	7	128580047	G	T	0.4751	0.837162	rs4728142	14	IRF5	0	intronic	6.645
rs3778751	7	128580048	A	T	0.4751	0.837162	rs4728142	14	IRF5	0	intronic	4.53
rs3807306	7	128580680	T	G	0.4871	0.708242	rs4728142	14	IRF5	0	intronic	0.965
rs11761199	7	128581835	A	G	0.4692	0.668991	rs4728142	14	IRF5	0	intronic	5.68
rs10762555	10	75462797	G	A	0.3539	0.613287	rs2633310	15	RP11-464F9.1:RP11-574K11.28	0	ncRNA_intronic	1.505
rs10824028	10	75464853	A	T	0.3539	0.613287	rs2633310	15	RP11-464F9.1:RP11-574K11.28:RP11-574K11.29	0	ncRNA_intronic	9.708
rs539887839	10	75468870	G	GT	0.3728	0.699179	rs2633310	15	RP11-464F9.1:RP11-574K11.28:RP11-574K11.29	0	ncRNA_intronic	0.512
rs11595817	10	75468886	G	T	0.3946	0.630653	rs2633310	15	RP11-464F9.1:RP11-574K11.28:RP11-574K11.29	0	ncRNA_intronic	1.195
rs10128205	10	75469648	G	C	0.3738	0.702037	rs2633310	15	RP11-464F9.1:RP11-574K11.28:RP11-574K11.29	0	ncRNA_intronic	0.344
rs10128354	10	75470045	C	T	0.3738	0.702037	rs2633310	15	RP11-464F9.1:RP11-574K11.28:RP11-574K11.29	0	ncRNA_intronic	0.418
rs10762557	10	75471750	C	T	0.3738	0.702037	rs2633310	15	RP11-464F9.1:RP11-574K11.28:RP11-574K11.29	0	ncRNA_intronic	2.102
rs11000755	10	75472218	A	G	0.3738	0.702037	rs2633310	15	RP11-464F9.1:RP11-574K11.28:RP11-574K11.29	0	ncRNA_intronic	1.628
rs150352103	10	75473052	A	G	0.3738	0.702037	rs2633310	15	RP11-464F9.1:RP11-574K11.28:RP11-574K11.29	0	ncRNA_exonic	5.743
rs3870406	10	75474261	T	C	0.3837	0.670404	rs2633310	15	RP11-464F9.1:RP11-574K11.28	0	ncRNA_intronic	0.69
rs2894040	10	75478159	C	A	0.3738	0.702037	rs2633310	15	RP11-464F9.1:RP11-574K11.28:BMS1P4	0	ncRNA_intronic	3.684
rs2127365	10	75478824	G	A	0.3738	0.702037	rs2633310	15	RP11-464F9.1:RP11-574K11.28:BMS1P4	0	ncRNA_intronic	4.854
rs6480709	10	75479125	C	T	0.3837	0.670404	rs2633310	15	RP11-464F9.1:RP11-574K11.28:BMS1P4	0	ncRNA_intronic	7.671
rs3933085	10	75483331	T	C	0.3738	0.702037	rs2633310	15	RP11-464F9.1:RP11-574K11.28:BMS1P4	0	ncRNA_intronic	0.507
rs3849967	10	75483366	T	C	0.3738	0.702037	rs2633310	15	RP11-464F9.1:RP11-574K11.28:BMS1P4	0	ncRNA_intronic	4.996
rs7909544	10	75484004	C	G	0.3738	0.694892	rs2633310	15	RP11-464F9.1:RP11-574K11.28:BMS1P4	0	ncRNA_intronic	2.984
rs7909802	10	75484186	C	G	0.3738	0.702037	rs2633310	15	RP11-464F9.1:RP11-574K11.28:BMS1P4	0	ncRNA_intronic	2.778
rs12766737	10	75485321	A	T	0.3837	0.670404	rs2633310	15	RP11-464F9.1:RP11-574K11.28:BMS1P4	0	ncRNA_intronic	0.519
rs10762559	10	75486453	C	G	0.3728	0.698143	rs2633310	15	RP11-464F9.1:RP11-574K11.28:BMS1P4	0	ncRNA_intronic	3.73
rs11000757	10	75486815	C	T	0.3738	0.694892	rs2633310	15	RP11-464F9.1:RP11-574K11.28:BMS1P4	0	ncRNA_intronic	5.555
rs7923045	10	75487498	T	A	0.3738	0.702037	rs2633310	15	RP11-464F9.1:RP11-574K11.28:BMS1P4	0	ncRNA_intronic	3.826
rs28736827	10	75489721	T	C	0.3738	0.702037	rs2633310	15	RP11-464F9.1:RP11-574K11.28:BMS1P4	0	ncRNA_intronic	10.98
rs28553894	10	75489843	A	C	0.3837	0.670404	rs2633310	15	RP11-464F9.1:RP11-574K11.28:BMS1P4	0	ncRNA_intronic	8.777
rs28718766	10	75489844	A	C	0.3837	0.670404	rs2633310	15	RP11-464F9.1:RP11-574K11.28:BMS1P4	0	ncRNA_intronic	1.627
rs11814282	10	75490217	C	T	0.3738	0.702037	rs2633310	15	RP11-464F9.1:RP11-574K11.28:BMS1P4	0	ncRNA_exonic	8.4
rs71507081	10	75493136	A	G	0.3738	0.702037	rs2633310	15	GLUD1P3:DUSP8P5	0	ncRNA_exonic	0.902
rs11000758	10	75493610	T	A	0.3738	0.702037	rs2633310	15	GLUD1P3	0	ncRNA_intronic	7.473
rs11000759	10	75493726	A	G	0.3728	0.698143	rs2633310	15	GLUD1P3	0	ncRNA_intronic	7.042
rs11000760	10	75493734	A	G	0.3728	0.698143	rs2633310	15	GLUD1P3	0	ncRNA_intronic	6.947
rs12264025	10	75494450	G	A	0.3738	0.702037	rs2633310	15	GLUD1P3	0	ncRNA_intronic	3.973
rs10683714	10	75494638	ACT	A	0.3738	0.702037	rs2633310	15	GLUD1P3	0	ncRNA_intronic	1.955
rs10762560	10	75495405	G	T	0.3738	0.702037	rs2633310	15	GLUD1P3	0	ncRNA_intronic	2.758
rs12253408	10	75495956	T	G	0.3748	0.697754	rs2633310	15	GLUD1P3	0	ncRNA_intronic	1.828
rs12253482	10	75496130	A	G	0.3738	0.702037	rs2633310	15	GLUD1P3	0	ncRNA_intronic	1.389
rs12253429	10	75496161	G	C	0.3738	0.702037	rs2633310	15	GLUD1P3	0	ncRNA_intronic	2.491
rs7072988	10	75497515	C	T	0.3738	0.702037	rs2633310	15	GLUD1P3	445	downstream	3.274
rs7076585	10	75503692	C	T	0.3738	0.702037	rs2633310	15	SEC24C	427	upstream	5.966
rs7080579	10	75504029	A	T	0.3738	0.702037	rs2633310	15	SEC24C	90	upstream	14.8
rs141895849	10	75505306	CTTTATTT	C	0.3748	0.697754	rs2633310	15	SEC24C	0	intronic	12.15
rs10824031	10	75509273	T	C	0.3847	0.673297	rs2633310	15	SEC24C	0	intronic	2.114
rs7076525	10	75512797	T	C	0.3847	0.673297	rs2633310	15	SEC24C	0	intronic	0.666
rs11000767	10	75516626	T	G	0.3847	0.673297	rs2633310	15	SEC24C	0	intronic	3.215
rs10762563	10	75524802	A	C	0.3748	0.704921	rs2633310	15	SEC24C	0	intronic	1.864
rs10824032	10	75528130	A	G	0.3748	0.704921	rs2633310	15	SEC24C	0	intronic	0.633
rs555255735	10	75532848	GCCAGGACTCCAGGTGTCCAGGACTCCAGGTGT	GCCAGGACTCCAGGTGT	0.172	0.664618	rs2633310	15	FUT11	0	intronic	NA
rs145929404	10	75532848	G	GCCAGGACTCCAGGTGTCCAGGACTCCAGGTGT	0.3877	0.664618	rs2633310	15	FUT11	0	intronic	11.98
rs7908825	10	75554541	G	C	0.3748	0.704921	rs2633310	15	ZSWIM8	0	intronic	4.405
rs141230821	10	75559662	CTCTA	C	0.3767	0.690308	rs2633310	15	ZSWIM8:ZSWIM8-AS1:RP11-574K11.31	0	ncRNA_intronic	1.444
rs13013	10	75562161	A	C	0.3757	0.708838	rs2633310	15	RP11-574K11.31:NDST2	0	UTR3	5.059
rs144390797	10	75568311	T	TAG	0.3757	0.708838	rs2633310	15	RP11-574K11.31:NDST2	0	UTR5	9.171
rs12775558	10	75570868	A	G	0.3757	0.708838	rs2633310	15	RP11-574K11.31:NDST2	0	intronic	9.858
rs35611463	10	75571204	CG	C	0.3777	0.707496	rs2633310	15	RP11-574K11.31:NDST2	0	intronic	12.08
rs12262649	10	75576366	T	C	0.3777	0.709553	rs2633310	15	CAMK2G	0	intronic	1.71
rs12262650	10	75576374	A	C	0.3777	0.709553	rs2633310	15	CAMK2G	0	intronic	0.488
rs7080350	10	75577843	A	G	0.3777	0.709553	rs2633310	15	CAMK2G	0	intronic	1.178
rs2306328	10	75579510	T	C	0.3777	0.709553	rs2633310	15	CAMK2G	0	intronic	17.98
rs7098444	10	75580042	T	C	0.3787	0.705327	rs2633310	15	CAMK2G	0	intronic	0.753
rs539730399	10	75589024	T	A	0.000994	0.714877	rs2633310	15	CAMK2G	0	NA	7.084
rs371757319	10	75589024	T	TTTTA	0.3479	0.714877	rs2633310	15	CAMK2G	0	intronic	4.632
10:75589444:T:TATATA	10	75589444	T	TATATA	0.4016	0.966695	rs2633310	15	CAMK2G	0	intronic	2.277
rs2633310	10	75594050	G	T	0.4056	1	rs2633310	15	CAMK2G	0	intronic	6.25
rs2633311	10	75598099	C	T	0.4056	1	rs2633310	15	CAMK2G	0	intronic	8.39
rs2675662	10	75599127	A	G	0.4066	0.99585	rs2633310	15	CAMK2G	0	intronic	2.519
rs2459446	10	75601596	C	T	0.4215	0.93709	rs2633310	15	CAMK2G:RP11-574K11.8	0	ncRNA_exonic	5.524
rs3214931	10	75607643	C	CT	0.4036	0.867005	rs2633310	15	CAMK2G	0	intronic	7.074
rs75452070	10	75607643	C	T	0.01789	0.867005	rs2633310	15	CAMK2G	0	NA	7.804
rs2250140	10	75612881	C	T	0.4215	0.93709	rs2633310	15	CAMK2G	0	intronic	13.18
rs2664280	10	75617344	T	A	0.4215	0.93709	rs2633310	15	CAMK2G	0	intronic	13.24
rs2664282	10	75620757	C	T	0.4215	0.93709	rs2633310	15	CAMK2G	0	intronic	3.851
rs2688625	10	75631548	T	C	0.4215	0.93709	rs2633310	15	CAMK2G	0	intronic	6.287
rs2633312	10	75631755	A	T	0.4215	0.93709	rs2633310	15	CAMK2G	0	intronic	12.67
rs2675671	10	75632760	T	C	0.4215	0.93709	rs2633310	15	CAMK2G	0	exonic	12.54
rs2675668	10	75636148	A	G	0.4215	0.93709	rs2633310	15	CAMK2G	1804	intergenic	8.689
rs34374743	10	75642765	A	AT	0.4026	0.817039	rs2633310	15	CAMK2G	8421	intergenic	4.639
rs2688614	10	75652876	A	G	0.4284	0.829464	rs2633310	15	PLAU	16058	intergenic	12.58
rs2675669	10	75653872	T	C	0.4026	0.8851	rs2633310	15	PLAU	15062	intergenic	6.604
rs2633307	10	75653881	A	G	0.4274	0.825727	rs2633310	15	PLAU	15053	intergenic	9.911
rs2633308	10	75653904	T	A	0.4125	0.848656	rs2633310	15	PLAU	15030	intergenic	9.554
rs2688610	10	75654931	A	G	0.4185	0.863229	rs2633310	15	PLAU	14003	intergenic	1.778
rs2675670	10	75655628	C	G	0.4135	0.851525	rs2633310	15	PLAU	13306	intergenic	0.317
rs72814394	10	75656325	T	C	0.4294	0.825799	rs2633310	15	PLAU	12609	intergenic	0.31
rs2633300	10	75656647	C	A	0.4284	0.829464	rs2633310	15	PLAU	12287	intergenic	2.005
rs2633299	10	75656754	G	T	0.4284	0.829464	rs2633310	15	PLAU	12180	intergenic	4.545
rs7081276	10	75657423	G	T	0.4284	0.829464	rs2633310	15	PLAU	11511	intergenic	9.293
rs2688609	10	75658181	A	G	0.4284	0.829464	rs2633310	15	PLAU	10753	intergenic	1.844
rs2688608	10	75658349	T	G	0.4185	0.863229	rs2633310	15	PLAU	10585	intergenic	1.653
rs2675679	10	75658581	A	G	0.4284	0.829464	rs2633310	15	PLAU	10353	intergenic	1.14
rs2675680	10	75658864	C	T	0.4185	0.863229	rs2633310	15	PLAU	10070	intergenic	4.37
rs1815076	10	75659886	T	C	0.4284	0.829464	rs2633310	15	PLAU	9048	intergenic	6.832
rs2675663	10	75660270	G	T	0.4284	0.829464	rs2633310	15	PLAU	8664	intergenic	2.497
rs9971038	10	75661149	T	C	0.4284	0.829464	rs2633310	15	PLAU	7785	intergenic	1.771
rs9971040	10	75661162	C	G	0.4284	0.829464	rs2633310	15	PLAU	7772	intergenic	0.689
rs1916341	10	75671162	T	G	0.4076	0.718219	rs2633310	15	PLAU:C10orf55	0	UTR3	7.868
rs112784885	10	75672377	GT	G	0.4105	0.710362	rs2633310	15	PLAU:C10orf55	0	intronic	1.985
rs2227558	10	75672378	T	G	0.4066	0.715071	rs2633310	15	PLAU:C10orf55	0	intronic	0.44
rs2227566	10	75673731	T	C	0.4076	0.718219	rs2633310	15	PLAU:C10orf55	0	intronic	9.031
rs2227571	10	75674740	T	C	0.4274	0.679236	rs2633310	15	PLAU:C10orf55	0	intronic	7.901
rs4065	10	75676464	T	C	0.3996	0.738992	rs2633310	15	PLAU:C10orf55	0	UTR3	3.074
rs2227574	10	75677166	T	TG	0.3996	0.738992	rs2633310	15	PLAU:C10orf55	0	UTR3	15.6
rs2227575	10	75677840	A	C	0.3887	0.77237	rs2633310	15	C10orf55	0	intronic	0.245
rs2227576	10	75678276	G	T	0.4006	0.735041	rs2633310	15	C10orf55	0	intronic	0.153
rs2227578	10	75678715	A	G	0.4085	0.721396	rs2633310	15	C10orf55	0	intronic	4.035
rs2461863	10	75680236	T	C	0.3897	0.768226	rs2633310	15	C10orf55	0	intronic	2.521
rs2688619	10	75682176	G	A	0.4095	0.725725	rs2633310	15	C10orf55	0	intronic	7.498
rs2675666	10	75682651	T	G	0.4105	0.721918	rs2633310	15	C10orf55	115	upstream	0.076
rs2633314	10	75683590	T	C	0.4105	0.721918	rs2633310	15	C10orf55	1054	intergenic	14
rs2633313	10	75683865	T	C	0.4016	0.739277	rs2633310	15	C10orf55	1329	intergenic	1.124
rs398114514	10	75684772	G	GA	0.4056	0.729673	rs2633310	15	C10orf55	2236	intergenic	10.3
rs55756042	10	75684773	G	A	0.4483	0.647528	rs2633310	15	C10orf55	2237	intergenic	11.03
rs111786550	10	75684774	G	A	0.4056	0.729673	rs2633310	15	C10orf55	2238	intergenic	11.18
rs2688621	10	75687849	T	C	0.4036	0.732541	rs2633310	15	C10orf55	5313	intergenic	5.801
rs2688622	10	75688981	A	C	0.4026	0.736444	rs2633310	15	C10orf55	6445	intergenic	0.088
rs2688623	10	75689615	T	C	0.4135	0.726863	rs2633310	15	C10orf55	7079	intergenic	1.023
rs2633317	10	75690268	G	A	0.3956	0.725493	rs2633310	15	C10orf55	7732	intergenic	0.155
rs2633318	10	75690434	C	T	0.3857	0.742628	rs2633310	15	C10orf55	7898	intergenic	9.583
rs2633319	10	75691247	T	A	0.3907	0.759862	rs2633310	15	C10orf55	8711	intergenic	4.028
rs2633321	10	75693695	A	G	0.4036	0.720834	rs2633310	15	C10orf55	11159	intergenic	0.802
rs2633323	10	75694826	A	G	0.4155	0.713577	rs2633310	15	C10orf55	12290	intergenic	7.784
rs1250546	10	81032532	A	G	0.3757	0.718599	rs942793	16	ZMIZ1	0	intronic	2.09
rs1250544	10	81032885	G	A	0.333	0.851424	rs942793	16	ZMIZ1	0	intronic	2.707
rs76370547	10	81034383	GCGTGGC	G	0.333	0.851424	rs942793	16	ZMIZ1	0	intronic	7.59
rs1250542	10	81034670	G	A	0.333	0.851424	rs942793	16	ZMIZ1	0	intronic	0.184
rs1250540	10	81036007	A	G	0.333	0.851424	rs942793	16	ZMIZ1	0	intronic	4.062
rs1250538	10	81037800	G	T	0.33	0.871692	rs942793	16	ZMIZ1	0	intronic	12.97
rs1250537	10	81038069	T	C	0.33	0.871692	rs942793	16	ZMIZ1	0	intronic	4.407
rs2802365	10	81038883	G	A	0.331	0.867897	rs942793	16	ZMIZ1	0	intronic	1.1
rs9665287	10	81039124	G	C	0.331	0.867897	rs942793	16	ZMIZ1	0	intronic	0.772
rs562999250	10	81039749	C	CT	0.2972	0.651495	rs942793	16	ZMIZ1	0	intronic	0.551
rs1782646	10	81040031	G	A	0.331	0.867897	rs942793	16	ZMIZ1	0	intronic	1.724
rs1749855	10	81040209	T	G	0.331	0.867897	rs942793	16	ZMIZ1	0	intronic	6.19
rs5786390	10	81040332	GAC	G	0.331	0.867897	rs942793	16	ZMIZ1	0	intronic	3.569
rs4993728	10	81040338	G	T	0.331	0.867897	rs942793	16	ZMIZ1	0	intronic	3.984
rs11002908	10	81041793	G	A	0.331	0.867897	rs942793	16	ZMIZ1	0	intronic	0.324
rs1250573	10	81042475	G	A	0.2863	0.70748	rs942793	16	ZMIZ1	0	intronic	0.416
rs1108617	10	81043573	A	G	0.3897	0.746236	rs942793	16	ZMIZ1	0	intronic	12.32
rs1892497	10	81043707	C	T	0.2694	0.715954	rs942793	16	ZMIZ1	0	intronic	6.488
rs1108618	10	81043743	A	G	0.3608	0.707402	rs942793	16	ZMIZ1	0	intronic	16.58
rs1250569	10	81045207	T	C	0.3887	0.698986	rs942793	16	ZMIZ1	0	intronic	12.78
rs1250568	10	81045280	T	C	0.3807	0.73063	rs942793	16	ZMIZ1	0	intronic	5.882
rs1250567	10	81046265	T	C	0.4105	0.727352	rs1250549	16	ZMIZ1	0	intronic	7.963
rs1250566	10	81046453	G	A	0.2823	0.777045	rs942793	16	ZMIZ1	0	intronic	4.347
rs1250565	10	81047015	G	A	0.326	0.950614	rs942793	16	ZMIZ1	0	intronic	7.909
rs1250564	10	81047342	A	C	0.326	0.950614	rs942793	16	ZMIZ1	0	intronic	4.744
rs1250563	10	81047383	G	C	0.2823	0.777045	rs942793	16	ZMIZ1	0	intronic	5.776
rs2802372	10	81047575	A	C	0.3817	0.727218	rs942793	16	ZMIZ1	0	intronic	11.23
rs942793	10	81048158	T	G	0.333	1	rs942793	16	ZMIZ1	0	intronic	4.962
rs1782645	10	81048611	C	T	0.3757	0.718599	rs942793	16	ZMIZ1	0	intronic	0.806
rs1250560	10	81053475	G	A	0.3668	0.776037	rs942793	16	ZMIZ1	0	intronic	2.078
rs1250559	10	81053560	G	A	0.3668	0.776037	rs942793	16	ZMIZ1	0	intronic	5.709
rs1250552	10	81058027	A	G	0.4433	0.719586	rs1250549	16	ZMIZ1	0	intronic	1.344
rs1250549	10	81060474	T	C	0.4324	1	rs1250549	16	ZMIZ1	0	intronic	10.01
rs67153678	10	81062318	AGGT	A	0.3638	0.697818	rs942793	16	ZMIZ1	0	intronic	11.55
rs1250548	10	81062542	A	C	0.3728	0.729161	rs942793	16	ZMIZ1	0	intronic	2.293
rs1250547	10	81062608	G	A	0.3638	0.688937	rs942793	16	ZMIZ1	0	intronic	0.099
rs1266026	10	81062837	A	T	0.3648	0.694216	rs942793	16	ZMIZ1	0	intronic	2.17
rs33931505	10	81063293	C	CAG	0.3648	0.694216	rs942793	16	ZMIZ1	0	intronic	0.315
rs1250557	10	81065774	G	T	0.4245	1	rs1250557	16	ZMIZ1	0	intronic	0.485
rs1250555	10	81066982	C	T	0.4066	0.745928	rs1250549	16	ZMIZ1	0	intronic	1.856
rs1972346	10	81067480	C	G	0.3608	0.6302	rs1250549	16	ZMIZ1	0	intronic	0.549
rs35138525	11	65576470	C	T	0.3797	1	rs35138525	17	OVOL1:RP11-770G2.5	11779:11779	intergenic	2.66
rs10582171	11	65577914	TCA	T	0.3757	0.984628	rs35138525	17	CFL1	12578	intergenic	0.297
rs11227306	11	65578672	C	A	0.3757	0.984628	rs35138525	17	CFL1	11820	intergenic	0.214
rs12800497	11	65579762	C	T	0.3757	0.984628	rs35138525	17	CFL1	10730	intergenic	0.007
rs7928652	11	65580228	A	C	0.3757	0.984628	rs35138525	17	CFL1	10264	intergenic	0.525
rs558454049	11	65582953	CTTTTGT	CT	0.000994	0.984628	rs35138525	17	CFL1	7539	intergenic	NA
rs574788711	11	65582953	CTTTTGT	CTTTGT	0.3757	0.984628	rs35138525	17	CFL1	7539	intergenic	NA
rs11227310	11	65584733	A	T	0.3469	0.881973	rs35138525	17	CFL1	5759	intergenic	1.97
rs10896056	11	65587905	A	G	0.3489	0.881546	rs35138525	17	CFL1	2587	intergenic	5.132
rs11227313	11	65588938	C	T	0.3479	0.878037	rs35138525	17	CFL1	1554	intergenic	3.155
rs11227314	11	65589174	A	G	0.3489	0.881546	rs35138525	17	CFL1	1318	intergenic	6.648
rs11227315	11	65590389	C	A	0.3489	0.881546	rs35138525	17	CFL1	103	intergenic	2.032
rs11227317	11	65591729	G	T	0.3489	0.881546	rs35138525	17	CFL1	0	intergenic	0.307
rs7102454	11	65594820	T	C	0.3489	0.881546	rs35138525	17	CFL1	0	intergenic	0.318
rs559487775	11	65596509	T	TA	0.3191	0.69905	rs35138525	17	CFL1	0	intergenic	0.959
rs2234458	11	65639374	C	T	0.3519	0.824339	rs35138525	17	EFEMP2	0	intronic	9.194
rs2303384	11	65640204	T	C	0.3479	0.8121	rs35138525	17	EFEMP2	0	UTR5	11.77
rs2303385	11	65640562	G	A	0.3479	0.8121	rs35138525	17	EFEMP2	0	intronic	6.67
rs7940691	11	65640906	C	T	0.3479	0.8121	rs35138525	17	EFEMP2	0	intronic	11.06
rs625652	11	65641931	A	T	0.3469	0.809102	rs35138525	17	EFEMP2	867	upstream	2.075
rs614520	11	65664006	G	A	0.3817	1	rs614520	17	FOSL1	0	intronic	5.959
rs7130588	11	76270683	A	G	0.3499	0.654102	rs11236797	18	C11orf30	6613	intergenic	2.983
rs6592645	11	76271005	G	A	0.3489	0.65243	rs11236797	18	C11orf30	6935	intergenic	1.259
rs34350457	11	76281510	CAG	C	0.3529	0.680486	rs11236797	18	C11orf30	17440	intergenic	7.593
rs2212434	11	76281593	C	T	0.4414	0.968297	rs11236797	18	C11orf30	17523	intergenic	2.775
rs7931195	11	76281972	C	T	0.4294	0.601502	rs11236797	18	C11orf30	17902	intergenic	4.66
rs61893460	11	76291154	G	A	0.4483	0.992817	rs11236797	18	RP11-672A2.7	10912	intergenic	0.359
rs7126418	11	76292573	A	T	0.4493	0.996408	rs11236797	18	RP11-672A2.7	9493	intergenic	9.307
rs7110818	11	76292575	C	T	0.4483	0.992817	rs11236797	18	RP11-672A2.7	9491	intergenic	1.039
rs7114362	11	76293070	C	T	0.4911	0.846629	rs11236797	18	RP11-672A2.7	8996	intergenic	1.345
rs7936070	11	76293527	G	T	0.4682	0.924258	rs11236797	18	RP11-672A2.7	8539	intergenic	0.94
rs7936312	11	76293726	G	T	0.4682	0.924258	rs11236797	18	RP11-672A2.7	8340	intergenic	0.847
rs7936323	11	76293758	G	A	0.4682	0.924258	rs11236797	18	RP11-672A2.7	8308	intergenic	0.699
rs7936434	11	76293805	G	C	0.4692	0.921193	rs11236797	18	RP11-672A2.7	8261	intergenic	0.846
rs4494327	11	76294836	A	T	0.492	0.844054	rs11236797	18	RP11-672A2.7	7230	intergenic	0.087
rs11236791	11	76295598	G	A	0.4503	0.992832	rs11236797	18	RP11-672A2.7	6468	intergenic	1.211
rs10160518	11	76296671	A	G	0.492	0.844054	rs11236797	18	RP11-672A2.7	5395	intergenic	0.469
rs71040008	11	76298625	G	GT	0.4493	0.996408	rs11236797	18	RP11-672A2.7	3441	intergenic	0.628
rs2155219	11	76299194	G	T	0.4911	0.846629	rs11236797	18	RP11-672A2.7	2872	intergenic	0.92
rs11236797	11	76299649	C	A	0.4503	1	rs11236797	18	RP11-672A2.7	2417	intergenic	16.01
rs34455012	11	76299844	CCCAGTAT	C	0.4911	0.846629	rs11236797	18	RP11-672A2.7	2222	intergenic	2.418
rs7926914	11	76301255	G	T	0.3748	0.602636	rs11236797	18	RP11-672A2.7	811	upstream	0.762
rs7927997	11	76301375	C	T	0.3748	0.602636	rs11236797	18	RP11-672A2.7	691	upstream	5.239
rs7931483	11	76302067	C	A	0.4712	0.907362	rs11236797	18	RP11-672A2.7	0	ncRNA_exonic	0.531
rs7930763	11	76302073	G	A	0.494	0.830846	rs11236797	18	RP11-672A2.7	0	ncRNA_exonic	0.057
rs10893847	11	128191854	C	T	0.3926	0.995966	rs11221249	19	RP11-702B10.1	80519	intergenic	2.634
rs7101575	11	128191933	A	C	0.4732	0.734639	rs11221249	19	RP11-702B10.1	80598	intergenic	0.008
rs7118191	11	128192175	T	C	0.3926	0.995966	rs11221249	19	RP11-702B10.1	80840	intergenic	1.185
rs12225641	11	128192296	A	T	0.3926	0.995966	rs11221249	19	RP11-702B10.1	80961	intergenic	2.864
rs7933024	11	128194301	A	C	0.3917	1	rs11221249	19	RP11-702B10.1	82966	intergenic	3.166
rs7933433	11	128194450	G	T	0.3917	1	rs11221249	19	RP11-702B10.1	83115	intergenic	0.068
rs11221249	11	128196675	C	T	0.3917	1	rs11221249	19	RP11-702B10.1	85340	intergenic	3.445
rs11221332	11	128380974	C	T	0.2445	0.945902	rs61907765	19	ETS1	0	intronic	1.462
rs7117768	11	128383924	C	G	0.2445	0.945902	rs61907765	19	ETS1	0	intronic	4.138
rs11221335	11	128385906	T	C	0.2445	0.945902	rs61907765	19	ETS1	0	intronic	11.97
rs143880791	11	128389760	GA	G	0.2455	0.94068	rs61907765	19	ETS1	0	intronic	0.168
rs7120822	11	128390069	A	T	0.2445	0.945902	rs61907765	19	ETS1	0	intronic	2.497
rs61907765	11	128391937	C	T	0.2366	1	rs61907765	19	ETS1	0	UTR5	15.51
rs151213883	11	128392903	T	TC	0.2445	0.945902	rs61907765	19	ETS1	0	intronic	10.03
rs12805524	11	128395947	A	G	0.3181	0.628293	rs61907765	19	ETS1	0	intronic	21.3
rs7117118	11	128396738	A	G	0.2425	0.94559	rs61907765	19	ETS1:RP11-1007G5.2	0	ncRNA_exonic	1.099
rs111338191	12	111826477	AAATT	A	0.4732	0.925492	rs10774624	20	RP3-473L9.4	0	ncRNA_intronic	8.59
rs10774624	12	111833788	G	A	0.4702	1	rs10774624	20	RP3-473L9.4	0	ncRNA_intronic	4.691
rs7310615	12	111865049	G	C	0.4652	0.887927	rs10774624	20	SH2B3	0	intronic	1.045
rs3184504	12	111884608	T	C	0.4642	0.884398	rs10774624	20	SH2B3	0	exonic	11.21
rs4766578	12	111904371	A	T	0.4771	0.866861	rs10774624	20	ATXN2	0	intronic	1.682
rs35350651	12	111907431	AC	A	0.4771	0.866861	rs10774624	20	ATXN2	0	intronic	7.032
rs10774625	12	111910219	A	G	0.4771	0.866861	rs10774624	20	ATXN2	0	intronic	2.748
rs7137828	12	111932800	C	T	0.4642	0.877306	rs10774624	20	ATXN2	0	intronic	1.715
rs597808	12	111973358	G	A	0.4662	0.856082	rs10774624	20	ATXN2	0	intronic	0.474
rs653178	12	112007756	C	T	0.4662	0.869796	rs10774624	20	ATXN2	0	intronic	0.312
rs11065979	12	112059557	C	T	0.4394	0.770718	rs10774624	20	BRAP	20392	intergenic	3.379
rs11065987	12	112072424	A	G	0.4195	0.723275	rs10774624	20	BRAP	7525	intergenic	8.201
rs11065991	12	112083162	C	T	0.4195	0.723275	rs10774624	20	BRAP	0	intronic	1.54
rs847888	12	112151742	A	C	0.4364	0.656137	rs10774624	20	ACAD10	0	intronic	0.019
rs4766897	12	112179471	T	C	0.326	1	rs4766897	20	ACAD10	0	intronic	1.631
rs2013002	12	112200150	T	C	0.4145	0.705385	rs10774624	20	RP11-162P23.2	0	intronic	4.336
rs11513729	12	112273499	C	T	0.4175	0.671077	rs10774624	20	MAPKAPK5-AS1:AC003029.1	4071:4071	intergenic	1.811
rs17696736	12	112486818	A	G	0.4294	0.678816	rs10774624	20	NAA25	0	intronic	10.51
rs545201517	12	112511065	TAC	TACAC	0.4056	0.653324	rs10774624	20	NAA25	0	intronic	NA
rs71445564	12	112511065	T	TACAC	0.000994	0.653324	rs10774624	20	NAA25	0	intronic	0.803
rs34053629	12	112511065	TAC	T	0.003976	0.653324	rs10774624	20	NAA25	0	intronic	0.199
rs17630235	12	112591686	G	A	0.4095	0.690153	rs10774624	20	TRAFD1	278	downstream	6.415
rs11066188	12	112610714	G	A	0.4135	0.680984	rs10774624	20	HECTD4	0	intronic	0.242
rs7953257	12	112684221	T	A	0.4145	0.655844	rs10774624	20	HECTD4	0	intronic	2.599
rs10850034	12	112817521	T	A	0.4284	0.675378	rs10774624	20	HECTD4	0	intronic	1.234
12:112817521:T:TTATATA	12	112817521	T	TTATATA	0.000994	0.675378	rs10774624	20	HECTD4	0	NA	0.36
12:112817521:T:TTA	12	112817521	T	TTA	0.1342	0.675378	rs10774624	20	HECTD4	0	NA	0.4
rs11066309	12	112883476	G	A	0.4165	0.606347	rs4766897	20	PTPN11	0	intronic	0.007
rs58235019	12	112896840	AG	A	0.4105	0.619511	rs4766897	20	PTPN11	0	intronic	0.967
rs532650197	14	35865308	CTTT	C	0.4672	0.662304	rs696	21	NFKBIA	5408	intergenic	0.841
rs696	14	35871093	C	T	0.3907	1	rs696	21	NFKBIA	0	UTR3	9.916
rs8904	14	35871217	G	A	0.3907	0.991009	rs696	21	NFKBIA	0	UTR3	6.212
rs2021511	16	11344903	C	T	0.2962	1	rs2021511	22	RMI2	0	intronic	2.068
rs1111186	16	11347048	T	C	0.334	0.837803	rs2021511	22	RMI2	0	intronic	3.201
rs4780355	16	11347858	T	C	0.334	0.837803	rs2021511	22	RMI2	0	intronic	4.456
rs35739545	16	11348273	TA	T	0.2763	0.904448	rs2021511	22	RMI2:SOCS1	0	UTR3	0.552
rs243332	16	11349678	C	T	0.2982	0.991071	rs2021511	22	RMI2:SOCS1	0	intronic	9.336
rs33989964	16	11350811	CTG	C	0.2982	0.991071	rs2021511	22	RMI2	0	intronic	9.068
rs413024	16	11354091	A	G	0.3151	0.920317	rs2021511	22	RMI2	0	intronic	0.026
rs243325	16	11354497	T	C	0.336	0.839655	rs2021511	22	RMI2	0	intronic	1.909
rs34791592	16	11356716	TA	T	0.2932	0.762613	rs2021511	22	RMI2	0	intronic	0.211
rs243317	16	11357331	A	C	0.3231	0.884442	rs2021511	22	RMI2	0	intronic	0.696
rs243318	16	11358018	G	A	0.3231	0.884442	rs2021511	22	RMI2	0	intronic	0.593
rs1646019	16	11359680	C	T	0.3231	0.884442	rs2021511	22	RMI2	0	intronic	2.196
rs243323	16	11361202	A	G	0.3231	0.884442	rs2021511	22	RMI2	0	intronic	12.84
rs367569	16	11365500	C	T	0.2942	0.85251	rs2021511	22	RMI2	0	intronic	2.806
rs4451969	16	11383519	C	T	0.3549	0.659446	rs2021511	22	RMI2	0	intronic	4.139
rs9926463	16	11437607	A	C	0.2972	0.700281	rs2021511	22	RMI2:RP11-485G7.5	0	ncRNA_intronic	3.481
rs9936459	16	11437779	T	C	0.331	0.678753	rs2021511	22	RMI2:RP11-485G7.5	0	ncRNA_intronic	7.106
rs918737	16	11439639	C	T	0.3519	0.621596	rs2113260	22	RMI2	0	intronic	8.577
rs918739	16	11439733	T	G	0.3529	0.62517	rs2113260	22	RMI2	0	intronic	1.197
rs11643024	16	11443183	G	A	0.3151	0.654497	rs2113260	22	RMI2	0	intronic	3.509
rs11074964	16	11455169	C	G	0.3748	0.802182	rs2113260	22	CTD-3088G3.8	0	intronic	9.928
rs7404414	16	11455181	C	G	0.3757	0.798873	rs2113260	22	CTD-3088G3.8	0	intronic	10.88
rs7193871	16	11455606	C	G	0.338	0.864989	rs2113260	22	CTD-3088G3.8	0	intronic	3.514
rs2113260	16	11455993	T	C	0.3221	1	rs2113260	22	CTD-3088G3.8	0	intronic	10.51
rs4277361	16	11458069	T	C	0.4334	0.634642	rs2113260	22	CTD-3088G3.8	0	intronic	0.313
rs12930981	16	11460272	C	T	0.3738	0.74376	rs2113260	22	CTD-3088G3.8	0	intronic	0.582
rs371149930	17	40417395	C	CTTT	0.2714	0.615925	rs8072566	23	STAT5B	0	intronic	NA
rs62076940	17	40449939	T	C	0.2753	0.626251	rs8072566	23	STAT5A	0	intronic	3.12
rs62076941	17	40449962	G	A	0.2654	0.610871	rs8072566	23	STAT5A	0	intronic	1.216
rs9896755	17	40450012	T	C	0.2744	0.616233	rs8072566	23	STAT5A	0	intronic	0.154
rs9916125	17	40450170	G	C	0.1998	0.810644	rs8072566	23	STAT5A	0	intronic	0.004
rs6503693	17	40450891	G	T	0.1879	0.843066	rs8072566	23	STAT5A	0	intronic	0.674
rs28664107	17	40450908	G	A	0.1889	0.871085	rs8072566	23	STAT5A	0	intronic	0.008
rs2293157	17	40452675	C	A	0.2644	0.692259	rs8072566	23	STAT5A	0	intronic	4.752
rs9906989	17	40455846	G	T	0.1889	0.871085	rs8072566	23	STAT5A	0	intronic	10.57
rs9907453	17	40456010	G	T	0.1928	0.892353	rs8072566	23	STAT5A	0	intronic	0.178
rs59316565	17	40457074	T	C	0.1889	0.871085	rs8072566	23	STAT5A	0	intronic	0.719
rs56329056	17	40457088	T	C	0.1889	0.871085	rs8072566	23	STAT5A	0	intronic	0.634
rs60288073	17	40457246	G	C	0.1899	0.865953	rs8072566	23	STAT5A	0	intronic	2.083
rs5820455	17	40458684	G	GC	0.2028	0.948042	rs8072566	23	STAT5A	0	intronic	0.245
rs2002052	17	40458957	C	T	0.1889	0.871085	rs8072566	23	STAT5A	0	intronic	1.158
rs2272087	17	40459562	A	G	0.1889	0.871085	rs8072566	23	STAT5A	0	intronic	6.299
rs1135669	17	40459737	C	T	0.1889	0.871085	rs8072566	23	STAT5A	0	exonic	12
rs3215310	17	40460783	GT	G	0.1889	0.871085	rs8072566	23	STAT5A	0	intronic	3.463
rs2293155	17	40460989	A	G	0.1889	0.871085	rs8072566	23	STAT5A	0	intronic	5.449
rs2293154	17	40461003	C	T	0.1879	0.865843	rs8072566	23	STAT5A	0	intronic	2.196
rs12601982	17	40461674	A	G	0.1889	0.871085	rs8072566	23	STAT5A	0	UTR3	1.935
rs143605021	17	40462796	TTGTG	T	0.1899	0.876991	rs8072566	23	STAT5A	0	UTR3	7.726
rs3198502	17	40462994	G	T	0.2028	0.948042	rs8072566	23	STAT5A	0	UTR3	2.929
rs909056	17	40464722	G	C	0.1869	0.882375	rs8072566	23	STAT3	619	downstream	3.287
rs1053023	17	40465616	T	C	0.1998	0.965289	rs8072566	23	STAT3	0	UTR3	6.441
rs1053005	17	40465910	T	C	0.1998	0.965289	rs8072566	23	STAT3	0	UTR3	12.46
rs3744483	17	40466438	T	C	0.1998	0.965289	rs8072566	23	STAT3	0	UTR3	7.162
rs9891867	17	40468489	G	A	0.1859	0.888398	rs8072566	23	STAT3	0	intronic	0.142
rs8074524	17	40469598	C	T	0.1998	0.965289	rs8072566	23	STAT3	0	intronic	1.992
rs527263500	17	40470144	CTT	C	0.001988	0.861057	rs8072566	23	STAT3	0	intronic	7.676
rs538912112	17	40470144	CTT	CTTT	0.1809	0.861057	rs8072566	23	STAT3	0	NA	NA
rs9909736	17	40470342	A	C	0.1998	0.965289	rs8072566	23	STAT3	0	intronic	0.68
rs8066464	17	40471101	T	A	0.1998	0.965289	rs8072566	23	STAT3	0	intronic	3.753
rs3809758	17	40471980	C	T	0.1998	0.965289	rs8072566	23	STAT3	0	intronic	4.971
rs112139000	17	40472965	TTGTG	T	0.1998	0.965289	rs8072566	23	STAT3	0	intronic	1.314
rs547644728	17	40472965	TTGTG	TTG	0.01789	0.965289	rs8072566	23	STAT3	0	NA	NA
rs7220550	17	40473435	A	G	0.1998	0.965289	rs8072566	23	STAT3	0	intronic	0.828
rs9909659	17	40473835	G	A	0.1998	0.965289	rs8072566	23	STAT3	0	intronic	3.609
rs8064496	17	40474864	A	G	0.1859	0.888398	rs8072566	23	STAT3	0	intronic	8.539
rs8081431	17	40474880	G	C	0.1859	0.888398	rs8072566	23	STAT3	0	intronic	4.372
rs3830585	17	40475650	G	GA	0.2048	0.994129	rs8072566	23	STAT3	0	intronic	9.841
rs9898884	17	40476326	G	A	0.1899	0.909698	rs8072566	23	STAT3	0	intronic	3.387
rs8072566	17	40476363	G	A	0.2058	1	rs8072566	23	STAT3	0	intronic	1.044
rs536492219	17	40477586	C	CT	0.169	0.734609	rs8072566	23	STAT3	0	intronic	0.449
rs9896889	17	40477739	T	C	0.1918	0.909104	rs8072566	23	STAT3	0	intronic	0.664
rs7215694	17	40478591	T	C	0.1928	0.903158	rs8072566	23	STAT3	0	intronic	0.983
rs12103893	17	40479535	T	C	0.1918	0.897745	rs8072566	23	STAT3	0	intronic	5.331
rs536859989	17	40480060	A	AAAAAAAG	0.1958	0.942283	rs8072566	23	STAT3	0	intronic	2.008
rs8078731	17	40480381	A	T	0.1889	0.904327	rs8072566	23	STAT3	0	intronic	4.615
rs8064327	17	40480498	T	G	0.1899	0.909698	rs8072566	23	STAT3	0	intronic	2.696
rs8077296	17	40480521	G	A	0.1899	0.909698	rs8072566	23	STAT3	0	intronic	1.583
rs58288833	17	40496701	C	A	0.1879	0.620242	rs8072566	23	STAT3	0	intronic	0.465
rs12602466	17	40511946	C	T	0.1879	0.620242	rs8072566	23	STAT3	0	intronic	1.402
rs1905341	17	40520597	C	T	0.1879	0.620242	rs8072566	23	STAT3	0	intronic	3.92
rs112214887	17	76667271	A	G	0.2068	0.683086	rs111585196	24	CYTH1	2858	intergenic	2.911
rs62074542	17	76668318	C	T	0.2008	0.69396	rs111585196	24	CYTH1	1811	intergenic	1.919
rs6728	17	76670233	C	G	0.2058	0.672908	rs111585196	24	CYTH1	0	UTR3	15.97
rs11658223	17	76672700	T	A	0.2048	0.67705	rs111585196	24	CYTH1	0	intronic	3.262
rs62075562	17	76677382	T	C	0.2058	0.684112	rs111585196	24	CYTH1	0	intronic	4.566
rs9895721	17	76678940	T	C	0.2048	0.67705	rs111585196	24	CYTH1	0	intronic	5.176
rs11656626	17	76680086	A	G	0.2167	0.646819	rs111585196	24	CYTH1	0	intronic	0.685
rs150715256	17	76681550	ATTTAAG	A	0.2048	0.688294	rs111585196	24	CYTH1	0	intronic	1.451
rs62075563	17	76683515	C	T	0.2038	0.681226	rs111585196	24	CYTH1	0	intronic	3.884
rs7215100	17	76691840	A	G	0.2038	0.692511	rs111585196	24	CYTH1	0	intronic	0.948
rs11654527	17	76703516	G	T	0.1978	0.718549	rs111585196	24	CYTH1	0	intronic	0.482
rs111585196	17	76704065	G	A	0.1531	1	rs111585196	24	CYTH1	0	intronic	2.49
rs11653708	17	76709170	T	A	0.2018	0.672232	rs111585196	24	CYTH1	0	intronic	0.133
rs117422386	17	76725309	C	A	0.1571	0.954516	rs111585196	24	CYTH1	0	intronic	2.525
rs113518775	17	76726992	T	C	0.1581	0.947219	rs111585196	24	CYTH1	0	intronic	0.342
rs17736589	17	76737118	A	G	0.2038	0.681226	rs111585196	24	CYTH1	0	intronic	0.259
rs11650134	17	76740590	C	G	0.2028	0.674204	rs111585196	24	CYTH1	0	intronic	2.202
rs111805955	17	76829386	C	T	0.1551	0.822976	rs111585196	24	USP36	0	intronic	0.394
rs2847266	18	12773338	C	T	0.2823	1	rs2847266	25	RP11-973H7.1	1311	intergenic	0.076
rs12971201	18	12830538	G	A	0.4125	0.602866	rs559406	25	PTPN2	0	intronic	1.916
rs144220743	18	12838766	CT	C	0.4125	0.602866	rs559406	25	PTPN2	0	intronic	1.132
rs2852151	18	12841176	G	A	0.4125	0.602866	rs559406	25	PTPN2	0	intronic	2.245
rs3826557	18	12843263	A	T	0.4125	0.602866	rs559406	25	PTPN2	0	intronic	6.32
rs674222	18	12848349	G	C	0.4115	0.600384	rs559406	25	PTPN2	0	intronic	0.785
rs559406	18	12857002	G	T	0.4602	1	rs559406	25	PTPN2	0	intronic	10.4
rs201562238	18	12866436	A	AAAAAC	0.5	0.807669	rs559406	25	PTPN2	0	intronic	5.391
rs61356876	18	12872047	C	CA	0.4115	0.786236	rs559406	25	PTPN2	0	intronic	3.277
rs547226169	18	12875316	T	TA	0.4076	0.786889	rs559406	25	PTPN2	0	intronic	1.667
rs8096327	18	12887750	A	G	0.3926	0.717468	rs559406	25	PTPN2	0	intronic	1.244
rs35665378	19	1092837	G	A	0.1461	1	rs35665378	26	POLR2E	0	intronic	4.076
rs55748813	19	1097931	G	A	0.1113	1	rs55748813	26	POLR2E	2332	intergenic	3.495
rs10411247	19	1098883	G	A	0.1103	0.989281	rs55748813	26	POLR2E	3284	intergenic	0.986
rs60618365	19	1100601	T	TG	0.337	0.64348	rs2074452	26	GPX4	3334	intergenic	1.664
rs34816292	19	1100930	T	C	0.3032	0.654657	rs2074452	26	GPX4	3005	intergenic	1.007
rs35080285	19	1101067	G	A	0.3171	0.711553	rs2074452	26	GPX4	2868	intergenic	0.084
rs12979379	19	1101176	A	G	0.3211	0.723296	rs2074452	26	GPX4	2759	intergenic	0.273
rs111850612	19	1101200	GAGT	G	0.3201	0.717127	rs2074452	26	GPX4	2735	intergenic	1.382
rs2074452	19	1107160	C	T	0.2793	1	rs2074452	26	GPX4	372	downstream	0.53
rs56248610	19	1109907	T	C	0.2396	0.78795	rs2074452	26	SBNO2	0	intronic	5.258
rs11881821	19	1111895	T	C	0.2773	0.98987	rs2074452	26	SBNO2	0	intronic	6.146
rs62131217	19	1112579	C	T	0.2266	0.706489	rs2074452	26	SBNO2	0	intronic	0.615
rs2302110	19	1113701	G	A	0.2406	0.78256	rs2074452	26	SBNO2	0	exonic	12.12
rs3826961	19	1113976	C	T	0.2396	0.78795	rs2074452	26	SBNO2	0	intronic	7.659
rs3746162	19	1114119	C	T	0.2396	0.78795	rs2074452	26	SBNO2	0	intronic	1.646
rs563236240	19	1114635	C	CATATTTTATTTT	0.2753	0.979882	rs2074452	26	SBNO2	0	intronic	NA
rs9710204	19	1114872	T	G	0.2396	0.78795	rs2074452	26	SBNO2	0	intronic	1.509
rs34500883	19	1115262	CAA	C	0.2396	0.78795	rs2074452	26	SBNO2	0	intronic	1.097
rs62131219	19	1118086	G	A	0.2376	0.779307	rs2074452	26	SBNO2	0	intronic	0.211
rs8099951	19	1120272	C	T	0.2366	0.775402	rs2074452	26	SBNO2	0	intronic	0.222
rs55688536	19	1123176	G	A	0.2366	0.775402	rs2074452	26	SBNO2	0	intronic	4.132
rs73510898	19	10416444	G	A	0.09443	0.605128	rs118115488	27	ZGLP1:CTD-2369P2.10:FDX1L	0	intronic	0.074
rs75231016	19	10420982	G	C	0.09344	0.61239	rs118115488	27	CTD-2369P2.10:FDX1L	0	UTR3	1.469
rs12720356	19	10469975	A	C	0.09245	0.697155	rs118115488	27	TYK2	0	exonic	26.3
rs12720270	19	10475760	G	A	0.168	0.734453	rs11672021	27	TYK2	0	intronic	3.729
rs12610298	19	10485242	C	T	0.166	0.74529	rs11672021	27	TYK2	0	intronic	0.965
rs62130729	19	10486936	G	A	0.166	0.74529	rs11672021	27	TYK2	0	intronic	2.033
rs2304257	19	10491005	C	G	0.09046	0.731521	rs118115488	27	TYK2	0	intronic	6.873
rs71297581	19	10491352	T	TG	0.171	0.79471	rs11672021	27	TYK2	0	UTR5	7.583
rs11669299	19	10496621	C	T	0.172	0.79135	rs11672021	27	CDC37	5188	intergenic	0.785
rs11085730	19	10497976	G	A	0.172	0.79135	rs11672021	27	CDC37	3833	intergenic	0.257
rs546208616	19	10498168	T	TA	0.166	0.806364	rs11672021	27	CDC37	3641	intergenic	1.466
rs67602644	19	10500231	TG	T	0.1968	0.670216	rs11672021	27	CDC37	1578	intergenic	1.132
rs28382805	19	10500232	G	T	0.1869	0.710261	rs11672021	27	CDC37	1577	intergenic	1.389
rs11879191	19	10512911	G	A	0.168	0.811493	rs11672021	27	CDC37	0	intronic	4.712
rs73923215	19	10514842	A	C	0.17	0.80025	rs11672021	27	CDC37	0	intronic	8.478
rs35164067	19	10525181	G	A	0.168	0.811493	rs11672021	27	CDC37	0	intronic	6.655
rs142770866	19	10525372	G	A	0.08549	0.75572	rs118115488	27	CDC37	0	intronic	0.236
rs34953890	19	10526854	C	A	0.168	0.811493	rs11672021	27	CDC37	0	intronic	11.2
rs35022243	19	10546237	A	AAC	0.1799	0.764945	rs11672021	27	PDE4A	0	intronic	11.56
rs12983921	19	10547226	C	T	0.1501	0.962705	rs11672021	27	PDE4A	0	intronic	2.256
rs11670704	19	10548881	C	T	0.1501	0.962705	rs11672021	27	PDE4A	0	intronic	2.792
rs118115488	19	10556897	C	T	0.07555	1	rs118115488	27	PDE4A	0	exonic	8.996
rs78064630	19	10562802	G	A	0.07555	1	rs118115488	27	PDE4A	0	intronic	0.47
rs74179925	19	10567208	A	T	0.1819	0.810811	rs11672021	27	PDE4A	0	intronic	0.807
rs1194098	19	10567212	T	A	0.07952	0.892571	rs118115488	27	PDE4A	0	intronic	2.418
rs376649572	19	10567216	T	A	0.07356	0.971769	rs118115488	27	PDE4A	0	intronic	0.787
rs11672021	19	10567854	G	A	0.1531	1	rs11672021	27	PDE4A	0	intronic	0.058
rs10416143	19	10567862	G	A	0.1531	1	rs11672021	27	PDE4A	0	intronic	0.015
rs60167376	19	10570580	G	C	0.1531	1	rs11672021	27	PDE4A	0	intronic	0.158
rs62130736	19	10570752	C	T	0.1541	0.992515	rs11672021	27	PDE4A	0	intronic	1.727
rs35452057	19	10573816	G	A	0.1551	0.97027	rs11672021	27	PDE4A	0	intronic	1.763
rs74179926	19	10574232	G	A	0.1531	0.954895	rs11672021	27	PDE4A	0	intronic	0.763
rs58172634	19	10574325	C	T	0.1521	0.947424	rs11672021	27	PDE4A	0	intronic	1.449
rs11666164	19	10576270	C	T	0.1531	0.940016	rs11672021	27	PDE4A	0	intronic	1.955
rs7247481	19	10576311	C	T	0.164	0.874086	rs11672021	27	PDE4A	0	intronic	0.686
rs1051738	19	10577843	C	A	0.1521	0.947424	rs11672021	27	PDE4A	0	exonic	1.054
rs35084366	19	10580634	C	T	0.1471	0.910667	rs11672021	27	PDE4A	328	downstream	0.439
rs36107724	19	10582707	AG	A	0.1511	0.882148	rs11672021	27	PDE4A	2401	intergenic	0.005
rs7259385	19	10584590	C	T	0.1461	0.902947	rs11672021	27	PDE4A	4284	intergenic	0.959
rs7259088	19	10585035	G	C	0.1481	0.887843	rs11672021	27	PDE4A	4729	intergenic	1.029
rs7259116	19	10585089	G	A	0.1521	0.860124	rs11672021	27	PDE4A	4783	intergenic	0.136
rs7343087	19	10585233	A	G	0.1521	0.860124	rs11672021	27	PDE4A	4927	intergenic	2.213
rs547318443	19	10585374	A	ATT	0.1471	0.880573	rs11672021	27	PDE4A	5068	intergenic	6.807
rs11670508	19	10585666	C	T	0.1471	0.880573	rs11672021	27	PDE4A	5360	intergenic	1.775
rs4024210	19	10586742	G	T	0.1789	0.724251	rs11672021	27	PDE4A	6436	intergenic	0.524
rs201066034	19	10586796	C	T	0.1471	0.880573	rs11672021	27	PDE4A	6490	intergenic	0.658
rs201905366	19	10586798	T	C	0.1471	0.880573	rs11672021	27	PDE4A	6492	intergenic	1.127
rs10415088	19	10587129	C	A	0.1481	0.887843	rs11672021	27	PDE4A	6823	intergenic	0.395
rs7247198	19	10590508	G	C	0.07157	0.915883	rs118115488	27	KEAP1	6287	intergenic	4.348
rs12974442	19	10591142	G	A	0.162	0.783999	rs11672021	27	KEAP1	5653	intergenic	5.072
rs62131889	19	10591276	G	A	0.166	0.753433	rs11672021	27	KEAP1	5519	intergenic	5.934
rs11878853	19	10594938	C	T	0.16	0.718425	rs11672021	27	KEAP1	1857	intergenic	3.868
rs112350143	19	10598263	C	A	0.159	0.735116	rs11672021	27	KEAP1	0	intronic	0.253
rs11085735	19	10602180	A	C	0.06759	0.83371	rs118115488	27	KEAP1	0	intronic	2.88
rs75688257	19	10606588	T	C	0.159	0.688851	rs11672021	27	KEAP1	0	intronic	4.054
rs149363280	19	10614333	C	CT	0.159	0.633951	rs11672021	27	KEAP1	0	UTR5	4.25
rs113540846	19	10615906	G	A	0.1551	0.662322	rs11672021	27	KEAP1	1488	intergenic	3.274
rs11666754	19	10617724	C	T	0.1561	0.656785	rs11672021	27	KEAP1	3306	intergenic	6.146
rs60956147	19	10617970	G	A	0.1561	0.656785	rs11672021	27	KEAP1	3552	intergenic	0.167
rs57653312	19	10618009	G	A	0.1561	0.656785	rs11672021	27	KEAP1	3591	intergenic	2.224
rs59351473	19	10618027	G	A	0.1561	0.656785	rs11672021	27	KEAP1	3609	intergenic	1.745
rs11668623	19	10619302	G	A	0.1561	0.656785	rs11672021	27	S1PR5	4320	intergenic	5.364
rs6125844	20	48595297	C	A	0.4115	0.610151	rs6125877	28	SNAI1	4238	intergenic	2.043
rs6125849	20	48598419	G	A	0.4105	0.606099	rs6125877	28	SNAI1	1116	intergenic	9.2
rs1063211	20	48604985	A	C	0.4125	0.61282	rs6125877	28	SNAI1	0	UTR3	0.11
rs13043695	20	48607669	G	A	0.4006	0.797649	rs6125877	28	SNAI1	2245	intergenic	2.241
rs11700127	20	48607958	A	G	0.4006	0.797649	rs6125877	28	SNAI1	2534	intergenic	2.168
rs13044093	20	48608004	C	A	0.4006	0.797649	rs6125877	28	SNAI1	2580	intergenic	3.463
rs11698671	20	48608176	T	C	0.4771	0.66282	rs6125877	28	SNAI1	2752	intergenic	2.776
rs6125852	20	48608949	G	A	0.3996	0.801648	rs6125877	28	SNAI1	3525	intergenic	2.825
rs6067309	20	48610293	A	G	0.3996	0.801648	rs6125877	28	SNAI1	4869	intergenic	3.322
rs6063455	20	48613431	C	T	0.4006	0.797649	rs6125877	28	SNAI1	8007	intergenic	5.496
rs6067310	20	48614015	C	T	0.4006	0.797649	rs6125877	28	SNAI1	8591	intergenic	3.369
rs6067311	20	48614165	G	C	0.4781	0.661017	rs6125877	28	SNAI1	8741	intergenic	5.461
rs6063456	20	48614179	A	C	0.4016	0.794389	rs6125877	28	SNAI1	8755	intergenic	8.254
rs34075937	20	48615595	GA	G	0.4046	0.782551	rs6125877	28	SNAI1	10171	intergenic	0.017
rs6063459	20	48616530	C	T	0.4791	0.656906	rs6125877	28	SNAI1	11106	intergenic	0.556
rs6067313	20	48616903	T	C	0.4016	0.793665	rs6125877	28	SNAI1	11479	intergenic	0.059
rs34498381	20	48617960	G	GC	0.4771	0.66282	rs6125877	28	SNAI1	12536	intergenic	10.09
rs62208251	20	48619126	G	A	0.4026	0.789696	rs6125877	28	SNAI1	13702	intergenic	0.324
rs6125854	20	48620687	A	G	0.4016	0.800913	rs6125877	28	SNAI1	15263	intergenic	1.647
rs6125855	20	48623787	C	A	0.3966	0.798531	rs6125877	28	SNAI1	18363	intergenic	0.331
rs6067318	20	48628484	T	A	0.4006	0.812861	rs6125877	28	SNAI1	23060	intergenic	5.783
rs6067321	20	48630435	T	C	0.4006	0.812861	rs6125877	28	SNAI1	25011	intergenic	10.74
rs1973947	20	48631385	G	C	0.3867	0.767105	rs6125877	28	TRERNA1	25867	intergenic	5.008
rs7352944	20	48632610	T	C	0.3946	0.765411	rs6125877	28	TRERNA1	24642	intergenic	4.442
rs6125864	20	48633105	G	A	0.4006	0.820817	rs6125877	28	TRERNA1	24147	intergenic	0.141
rs6125868	20	48638676	T	C	0.3469	0.697325	rs6125877	28	TRERNA1	18576	intergenic	8.491
rs6125871	20	48639944	G	A	0.3946	0.843921	rs6125877	28	TRERNA1	17308	intergenic	1.057
rs6067322	20	48640310	A	G	0.3956	0.839814	rs6125877	28	TRERNA1	16942	intergenic	0.774
rs7265749	20	48640762	A	G	0.3946	0.843921	rs6125877	28	TRERNA1	16490	intergenic	0.542
rs11332368	20	48640825	CA	C	0.3976	0.823083	rs6125877	28	TRERNA1	16427	intergenic	1.274
rs6067323	20	48642285	G	A	0.3917	0.863779	rs6125877	28	TRERNA1	14967	intergenic	0.092
rs6067324	20	48642336	T	C	0.3926	0.859614	rs6125877	28	TRERNA1	14916	intergenic	0.003
rs1555317	20	48643650	T	C	0.3917	0.863779	rs6125877	28	TRERNA1	13602	intergenic	1.988
rs4141978	20	48644620	C	T	0.3926	0.860162	rs6125877	28	TRERNA1	12632	intergenic	4.455
rs8119515	20	48644687	T	A	0.3907	0.868493	rs6125877	28	TRERNA1	12565	intergenic	4.952
rs6122864	20	48644820	C	A	0.3787	0.822029	rs6125877	28	TRERNA1	12432	intergenic	3.786
rs6067327	20	48645678	G	A	0.3757	0.834926	rs6125877	28	TRERNA1	11574	intergenic	0.393
rs148572156	20	48646500	C	CCTGGGAGGTGA	0.3847	0.862455	rs6125877	28	TRERNA1	10752	intergenic	4.656
rs6063463	20	48646778	T	C	0.3867	0.869913	rs6125877	28	TRERNA1	10474	intergenic	14.47
rs8116609	20	48647073	A	G	0.3877	0.87313	rs6125877	28	TRERNA1	10179	intergenic	2.04
rs1973945	20	48648927	T	C	0.3897	0.864702	rs6125877	28	TRERNA1	8325	intergenic	0.585
rs1973946	20	48649030	A	G	0.3877	0.87313	rs6125877	28	TRERNA1	8222	intergenic	0.372
rs6063464	20	48649212	C	T	0.3877	0.87313	rs6125877	28	TRERNA1	8040	intergenic	4.253
rs6067328	20	48649933	T	C	0.3897	0.864702	rs6125877	28	TRERNA1	7319	intergenic	0.29
rs5841788	20	48650634	A	AT	0.3847	0.845963	rs6125877	28	TRERNA1	6618	intergenic	7.644
rs559055284	20	48650942	ATTTTTTT	A	0.4046	0.808672	rs6125877	28	TRERNA1	6310	intergenic	1.488
rs1467483	20	48652180	C	A	0.3887	0.860925	rs6125877	28	TRERNA1	5072	intergenic	8.141
rs73625003	20	48654215	A	ACAG	0.4145	0.805935	rs6125877	28	TRERNA1	3037	intergenic	3.789
rs4811002	20	48655016	G	A	0.4901	0.674147	rs6125877	28	TRERNA1	2236	intergenic	0.26
rs6125876	20	48658113	C	A	0.4881	0.652716	rs6125877	28	TRERNA1	71	upstream	4.312
rs6125877	20	48658312	A	C	0.4115	1	rs6125877	28	TRERNA1	270	upstream	4.341
rs6067330	20	48659343	G	A	0.4732	0.645786	rs6125877	28	TRERNA1	1301	intergenic	0.186
rs530003955	20	48660003	T	TA	0.4433	0.627245	rs6125877	28	TRERNA1	1961	intergenic	1.004
rs6012818	20	48660016	G	C	0.4433	0.844236	rs6125877	28	TRERNA1	1974	intergenic	0.969
rs8139142	22	21910280	T	C	0.1889	0.712547	rs5754100	29	UBE2L3	0	intronic	3.885
rs5754075	22	21911220	G	A	0.163	0.874777	rs5754100	29	UBE2L3	0	intronic	6.529
rs390387	22	21912246	G	A	0.1849	0.864813	rs5754100	29	UBE2L3	0	intronic	4.843
rs5754100	22	21916166	T	C	0.1839	1	rs5754100	29	UBE2L3	0	intronic	4.615
rs5754102	22	21916272	C	A	0.1759	0.949659	rs5754100	29	UBE2L3	0	intronic	5.108
rs5754104	22	21916361	G	A	0.1819	0.987148	rs5754100	29	UBE2L3	0	intronic	3.379
rs131655	22	21917239	C	CA	0.1938	0.913641	rs5754100	29	UBE2L3	0	intronic	0.57
rs131656	22	21917450	G	A	0.1918	0.925356	rs5754100	29	UBE2L3	0	intronic	0.932
rs5998509	22	21917479	C	T	0.1829	0.980658	rs5754100	29	UBE2L3	0	intronic	0.8
rs131657	22	21917550	T	A	0.1928	0.919473	rs5754100	29	UBE2L3	0	intronic	2.224
rs131658	22	21917626	C	G	0.1928	0.919473	rs5754100	29	UBE2L3	0	intronic	1.456
rs131659	22	21917708	A	G	0.1938	0.913641	rs5754100	29	UBE2L3	0	intronic	3.137
rs131660	22	21917757	G	A	0.1938	0.913641	rs5754100	29	UBE2L3	0	intronic	2.122
rs138665726	22	21917859	A	C	0.1809	0.980791	rs5754100	29	UBE2L3	0	intronic	1.172
rs140488	22	21919671	A	G	0.1938	0.913641	rs5754100	29	UBE2L3	0	intronic	3.518
rs131664	22	21920403	G	A	0.1938	0.913641	rs5754100	29	UBE2L3	0	intronic	0.419
rs59391722	22	21920817	G	C	0.1819	0.987148	rs5754100	29	UBE2L3	0	intronic	2.027
rs131665	22	21920903	A	G	0.1938	0.913641	rs5754100	29	UBE2L3	0	intronic	1.509
rs140489	22	21921294	G	A	0.1938	0.913641	rs5754100	29	UBE2L3	0	intronic	4.944
rs140490	22	21921686	G	T	0.1938	0.913641	rs5754100	29	UBE2L3	0	intronic	4.826
rs140491	22	21922364	T	C	0.1938	0.913641	rs5754100	29	UBE2L3	0	intronic	9.472
rs11089620	22	21922456	C	G	0.1819	0.987148	rs5754100	29	UBE2L3	0	intronic	14.53
rs2266959	22	21922904	G	T	0.1819	0.987148	rs5754100	29	UBE2L3	0	intronic	8.916
rs140492	22	21923144	A	C	0.1938	0.913641	rs5754100	29	UBE2L3	0	intronic	9.82
rs140495	22	21924589	TATTA	T	0.1938	0.913641	rs5754100	29	UBE2L3	0	intronic	11.51
rs2256609	22	21925017	A	G	0.1829	0.980658	rs5754100	29	UBE2L3	0	intronic	6.86
rs140498	22	21927064	G	A	0.1938	0.913641	rs5754100	29	UBE2L3	0	intronic	0.278
rs140499	22	21927231	C	T	0.1938	0.913641	rs5754100	29	UBE2L3	0	intronic	6.325
rs2266961	22	21928597	C	G	0.1819	0.987148	rs5754100	29	UBE2L3	0	intronic	10.14
rs181359	22	21928641	G	A	0.1938	0.913641	rs5754100	29	UBE2L3	0	intronic	5.975
rs181360	22	21928916	T	G	0.1938	0.913641	rs5754100	29	UBE2L3	0	intronic	5.185
rs181361	22	21929566	A	T	0.1918	0.899594	rs5754100	29	UBE2L3	0	intronic	1.458
rs533923826	22	21929920	CTTTTTTTT	C	0.2237	0.748923	rs5754100	29	UBE2L3	0	intronic	1.375
rs73166619	22	21930093	C	T	0.1819	0.987148	rs5754100	29	UBE2L3	0	intronic	2.894
rs5754166	22	21930777	C	T	0.1819	0.987148	rs5754100	29	UBE2L3	0	intronic	8.293
rs181362	22	21932068	C	T	0.1938	0.913641	rs5754100	29	UBE2L3	0	intronic	8.7
rs181363	22	21932264	A	G	0.1938	0.913641	rs5754100	29	UBE2L3	0	intronic	2.328
rs34977459	22	21932653	GA	G	0.2008	0.874206	rs5754100	29	UBE2L3	0	intronic	3.533
rs5754177	22	21933428	C	T	0.1839	0.974229	rs5754100	29	UBE2L3	0	intronic	2.048
rs181366	22	21933780	C	T	0.1938	0.913641	rs5754100	29	UBE2L3	0	intronic	3.687
rs576111528	22	21935344	A	AT	0.171	0.683158	rs5754100	29	UBE2L3	0	intronic	1.185
rs66534072	22	21936152	C	G	0.1938	0.913641	rs5754100	29	UBE2L3	0	intronic	1.714
rs5749485	22	21938224	A	C	0.1938	0.913641	rs5754100	29	UBE2L3	0	intronic	0.72
rs374588807	22	21938467	AT	A	0.2475	0.641521	rs5754100	29	UBE2L3	0	intronic	2.093
rs5998576	22	21938590	C	T	0.1928	0.919473	rs5754100	29	UBE2L3	0	intronic	1.622
rs73166622	22	21938863	G	C	0.1928	0.919473	rs5754100	29	UBE2L3	0	intronic	7.346
rs5754217	22	21939675	G	T	0.1938	0.913641	rs5754100	29	UBE2L3	0	intronic	0.352
rs5749493	22	21939687	C	A	0.1938	0.913641	rs5754100	29	UBE2L3	0	intronic	0.902
rs4820091	22	21940189	T	G	0.1829	0.844139	rs5754100	29	UBE2L3	0	intronic	0.006
rs5749495	22	21940310	A	G	0.1819	0.987148	rs5754100	29	UBE2L3	0	intronic	3.235
rs568280619	22	21941164	C	A	0.003976	0.974241	rs5754100	29	UBE2L3	0	intronic	2.054
rs34463645	22	21941164	CTT	C	0.1819	0.974241	rs5754100	29	UBE2L3	0	NA	1.6
rs12484550	22	21941915	C	T	0.1819	0.987148	rs5754100	29	UBE2L3	0	intronic	4.164
rs5998599	22	21941981	A	G	0.1918	0.925356	rs5754100	29	UBE2L3	0	intronic	1.14
rs9621715	22	21942007	G	A	0.1819	0.987148	rs5754100	29	UBE2L3	0	intronic	3.575
rs5754234	22	21942978	A	T	0.1819	0.987148	rs5754100	29	UBE2L3	0	intronic	2.053
rs5754238	22	21943664	C	G	0.1928	0.919473	rs5754100	29	UBE2L3	0	intronic	3.074
rs1034329	22	21943938	T	C	0.1928	0.919473	rs5754100	29	UBE2L3	0	intronic	5.838
rs2283789	22	21944478	T	G	0.1928	0.919473	rs5754100	29	UBE2L3	0	intronic	4.671
rs5749502	22	21945096	T	A	0.1819	0.987148	rs5754100	29	UBE2L3	0	intronic	0.666
rs5998619	22	21945851	G	A	0.1918	0.925356	rs5754100	29	UBE2L3	0	intronic	0.503
22:21945978:A:G	22	21945978	G	A	0.1819	0.987148	rs5754100	29	UBE2L3	0	intronic	2.883
22:21945978:G:T	22	21945978	G	T	0.000994	0.987148	rs5754100	29	UBE2L3	0	NA	2.194
rs73166632	22	21946173	A	G	0.1928	0.919473	rs5754100	29	UBE2L3	0	intronic	0.066
rs2266963	22	21947467	C	G	0.1819	0.987148	rs5754100	29	UBE2L3	0	intronic	3.3
rs2070512	22	21949411	A	C	0.1938	0.913641	rs5754100	29	UBE2L3	0	intronic	4.467
rs4821104	22	21950405	A	G	0.1829	0.980658	rs5754100	29	UBE2L3	0	intronic	0.605
rs5754295	22	21951740	C	A	0.1938	0.913641	rs5754100	29	UBE2L3	0	intronic	0.461
rs530685161	22	21952253	ATT	A	0.1938	0.913641	rs5754100	29	UBE2L3	0	intronic	2.988
rs58077207	22	21953139	CT	C	0.1948	0.907861	rs5754100	29	UBE2L3	0	intronic	1.521
rs5994638	22	21953276	A	G	0.1938	0.913641	rs5754100	29	UBE2L3	0	intronic	0.826
rs5998644	22	21953288	T	C	0.1938	0.913641	rs5754100	29	UBE2L3	0	intronic	3.768
rs2283790	22	21956653	A	G	0.1938	0.913641	rs5754100	29	UBE2L3	0	intronic	1.408
rs5754323	22	21957992	T	C	0.1938	0.913641	rs5754100	29	UBE2L3	0	intronic	0.463
rs2266964	22	21958304	A	G	0.1938	0.913641	rs5754100	29	UBE2L3	0	intronic	0.943
rs11089629	22	21958872	T	G	0.1938	0.913641	rs5754100	29	UBE2L3	0	intronic	2.294
rs4821108	22	21959038	G	C	0.1928	0.919473	rs5754100	29	UBE2L3	0	intronic	0.033
rs5754344	22	21963786	A	G	0.1819	0.987148	rs5754100	29	UBE2L3	0	intronic	7.063
rs4821112	22	21964761	G	A	0.1938	0.913641	rs5754100	29	UBE2L3	0	intronic	0.277
rs5754352	22	21964951	C	T	0.1938	0.913641	rs5754100	29	UBE2L3	0	intronic	3.65
rs5998672	22	21966442	G	A	0.1938	0.913641	rs5754100	29	UBE2L3	0	intronic	2.01
rs12168958	22	21966804	CG	TG	0.2008	0.874206	rs5754100	29	UBE2L3	0	intronic	NA
rs12169001	22	21966833	C	T	0.1928	0.919473	rs5754100	29	UBE2L3	0	intronic	2.446
rs738127	22	21968221	G	A	0.1938	0.913641	rs5754100	29	UBE2L3	0	intronic	3.244
22:21969640:C:T	22	21969640	T	C	0.1909	0.893815	rs5754100	29	UBE2L3	0	intronic	1.701
rs4821114	22	21970810	G	C	0.1819	0.987148	rs5754100	29	UBE2L3	0	intronic	1.096
rs738128	22	21971010	G	A	0.1938	0.913641	rs5754100	29	UBE2L3	0	intronic	2.888
rs738129	22	21971041	C	T	0.1938	0.913641	rs5754100	29	UBE2L3	0	intronic	0.067
rs8139079	22	21971632	T	G	0.1928	0.919473	rs5754100	29	UBE2L3	0	intronic	0.63
rs2876971	22	21972401	T	G	0.1928	0.919473	rs5754100	29	UBE2L3	0	intronic	0.027
rs4821116	22	21973319	C	T	0.1819	0.987148	rs5754100	29	UBE2L3	0	intronic	1.121
rs5754387	22	21974703	G	C	0.1968	0.897236	rs5754100	29	UBE2L3	0	intronic	5.957
22:21976274:G:GTTTA	22	21976274	G	GTTTA	0.1889	0.892218	rs5754100	29	UBE2L3	0	UTR3	8.118
rs7444	22	21976934	T	C	0.1978	0.882726	rs5754100	29	UBE2L3	0	UTR3	9.666
rs7445	22	21977047	C	T	0.1938	0.913641	rs5754100	29	UBE2L3	0	UTR3	6.53
rs11089637	22	21979096	T	C	0.167	0.743635	rs5754100	29	UBE2L3	772	downstream	2.586
rs4821124	22	21979289	T	C	0.1849	0.968287	rs5754100	29	UBE2L3	965	downstream	3.534
rs12158299	22	21979584	C	T	0.1928	0.919473	rs5754100	29	UBE2L3	1260	intergenic	7.254
22:21979938:A:C	22	21979938	C	A	0.000994	0.919473	rs5754100	29	UBE2L3	1614	intergenic	7.139
22:21979938:C:T	22	21979938	C	T	0.1928	0.919473	rs5754100	29	UBE2L3	1614	NA	6.517
rs5754422	22	21980257	A	G	0.1928	0.919473	rs5754100	29	UBE2L3	1933	intergenic	11.04
rs67163745	22	21980393	CAG	C	0.1928	0.919473	rs5754100	29	YDJC	1984	intergenic	1.782
rs5754426	22	21980638	T	C	0.1928	0.919473	rs5754100	29	YDJC	1739	intergenic	14.14
rs4821130	22	21980894	C	T	0.1928	0.919473	rs5754100	29	YDJC	1483	intergenic	8.542
rs1811069	22	21982054	T	G	0.1918	0.925356	rs5754100	29	YDJC	323	downstream	4.183
rs878825	22	21982249	T	C	0.1938	0.913641	rs5754100	29	YDJC	128	downstream	4.308
rs2298428	22	21982892	C	T	0.1769	0.955558	rs5754100	29	YDJC	0	exonic	23.9
rs2298429	22	21983260	A	G	0.1889	0.879879	rs5754100	29	YDJC	0	intronic	4.639
rs3747093	22	21984379	G	A	0.2018	0.73987	rs5754100	29	YDJC	25	upstream	3.364
rs5754467	22	21985094	A	G	0.1998	0.727752	rs5754100	29	YDJC	740	upstream	2.823

## Sheet: Table S8
Supplementary Table S8.The results of LDSC-SEG analysis of tissues(IBD)
Name	Coefficient	Coefficient_std_error	Coefficient_P_value	Score
Whole_Blood	6.04335e-08	1.22616e-08	4.13977e-07	6.38302
Lung	3.55589e-08	8.9794e-09	3.74668e-05	4.42635
Spleen	5.29385e-08	1.34101e-08	3.94578e-05	4.40387
Small_Intestine_Terminal_Ileum	3.80203e-08	1.24062e-08	0.00108974	2.96268
Cells_EBV-transformed_lymphocytes	2.58284e-08	1.08288e-08	0.00853564	2.06876
Adipose_Visceral_(Omentum)	2.18986e-08	9.69764e-09	0.0119686	1.92196
Nerve_Tibial	1.80365e-08	8.17235e-09	0.0136566	1.86466
Colon_Transverse	1.79049e-08	9.37844e-09	0.0281214	1.55096
Skin_Sun_Exposed_(Lower_leg)	1.45136e-08	8.60352e-09	0.0458076	1.33906
Uterus	1.67134e-08	1.00441e-08	0.0480553	1.31826
Skin_Not_Sun_Exposed_(Suprapubic)	1.23526e-08	8.73692e-09	0.0787043	1.104
Fallopian_Tube	1.29234e-08	9.92925e-09	0.0965355	1.01531
Adipose_Subcutaneous	9.3311e-09	8.75132e-09	0.143155	0.844193
Bladder	8.55696e-09	8.19064e-09	0.148075	0.829518
Artery_Coronary	7.45695e-09	7.61413e-09	0.163702	0.785946
Prostate	9.18751e-09	9.51274e-09	0.167069	0.777104
Artery_Tibial	7.70422e-09	8.02508e-09	0.168523	0.773341
Esophagus_Gastroesophageal_Junction	5.69825e-09	8.6941e-09	0.2561	0.59159
Pancreas	5.49456e-09	9.15503e-09	0.274197	0.561937
Cervix_Ectocervix	5.58368e-09	9.82648e-09	0.28494	0.545246
Colon_Sigmoid	4.71812e-09	8.40025e-09	0.287172	0.541857
Cervix_Endocervix	3.88911e-09	8.26969e-09	0.319076	0.496106
Vagina	3.49411e-09	7.91419e-09	0.329426	0.482243
Muscle_Skeletal	2.51377e-09	8.31982e-09	0.381272	0.418765
Esophagus_Mucosa	2.60288e-09	9.47364e-09	0.391754	0.406986
Minor_Salivary_Gland	2.16568e-09	8.19184e-09	0.395747	0.402582
Breast_Mammary_Tissue	1.84121e-09	8.70776e-09	0.41627	0.380625
Thyroid	1.66237e-09	7.95414e-09	0.417226	0.379628
Artery_Aorta	1.71773e-09	8.31979e-09	0.418214	0.378601
Esophagus_Muscularis	1.79982e-09	8.76412e-09	0.418645	0.378154
Brain_Substantia_nigra	-1.35931e-10	6.58928e-09	0.508229	0.29394
Brain_Cerebellar_Hemisphere	-6.20968e-10	6.53652e-09	0.537843	0.269345
Liver	-1.53462e-09	8.77858e-09	0.569387	0.244592
Kidney_Cortex	-1.52263e-09	8.68295e-09	0.569601	0.244429
Brain_Hippocampus	-1.63618e-09	6.08057e-09	0.606067	0.217479
Brain_Cerebellum	-1.82114e-09	6.76286e-09	0.606145	0.217423
Ovary	-2.35498e-09	8.53906e-09	0.608645	0.215636
Stomach	-2.6356e-09	8.50953e-09	0.621614	0.206479
Brain_Nucleus_accumbens_(basal_ganglia)	-3.38937e-09	6.67548e-09	0.69418	0.158528
Brain_Hypothalamus	-3.49086e-09	6.12365e-09	0.715682	0.14528
Brain_Frontal_Cortex_(BA9)	-3.92137e-09	6.40434e-09	0.72983	0.136778
Brain_Amygdala	-4.18352e-09	6.0498e-09	0.755379	0.121835
Brain_Putamen_(basal_ganglia)	-4.34665e-09	6.06735e-09	0.763128	0.117403
Brain_Caudate_(basal_ganglia)	-4.83398e-09	6.3908e-09	0.775294	0.110533
Testis	-7.52874e-09	7.72394e-09	0.835152	0.0782343
Brain_Anterior_cingulate_cortex_(BA24)	-6.48228e-09	6.55279e-09	0.838727	0.0763794
Brain_Cortex	-7.30527e-09	6.5466e-09	0.867765	0.061598
Pituitary	-1.02876e-08	8.02229e-09	0.900146	0.0456872
Brain_Spinal_cord_(cervical_c-1)	-8.78829e-09	6.09205e-09	0.925431	0.0336559
Cells_Transformed_fibroblasts	-1.21028e-08	7.78993e-09	0.939866	0.026934
Adrenal_Gland	-1.9257e-08	8.70056e-09	0.986562	0.00587572
Heart_Left_Ventricle	-2.09839e-08	7.66923e-09	0.996892	0.00135209
Heart_Atrial_Appendage	-1.80385e-08	6.56425e-09	0.997002	0.00130401

## Sheet: Table S9
Supplementary Table S9.The results of LDSC-SEG analysis of tissues(Ps)
Name	Coefficient	Coefficient_std_error	Coefficient_P_value	Score
Whole_Blood	2.04377e-09	7.92283e-10	0.00494585	2.30576
Lung	1.58824e-09	7.09031e-10	0.0125448	1.90154
Cells_EBV-transformed_lymphocytes	1.59641e-09	8.20541e-10	0.0258543	1.58747
Spleen	1.4847e-09	8.32481e-10	0.0372553	1.42881
Esophagus_Mucosa	1.31356e-09	8.39793e-10	0.0588915	1.22995
Cervix_Ectocervix	6.58873e-10	6.16091e-10	0.142435	0.846382
Kidney_Cortex	8.28333e-10	7.88036e-10	0.146598	0.833872
Skin_Sun_Exposed_(Lower_leg)	7.6812e-10	8.66176e-10	0.187595	0.726779
Vagina	4.93326e-10	7.18093e-10	0.246043	0.608989
Skin_Not_Sun_Exposed_(Suprapubic)	4.36508e-10	8.50616e-10	0.303917	0.517244
Minor_Salivary_Gland	3.12108e-10	8.16665e-10	0.351166	0.454487
Small_Intestine_Terminal_Ileum	2.903e-10	7.78466e-10	0.354607	0.450253
Adipose_Visceral_(Omentum)	1.95744e-10	5.50892e-10	0.361174	0.442283
Pituitary	2.12511e-10	7.23154e-10	0.38443	0.415183
Brain_Hypothalamus	1.16513e-10	4.60603e-10	0.400151	0.397776
Cervix_Endocervix	5.93565e-11	6.46169e-10	0.463405	0.334039
Adipose_Subcutaneous	5.01259e-11	5.63025e-10	0.464529	0.332987
Pancreas	4.59008e-11	6.68579e-10	0.472632	0.325477
Brain_Cerebellum	2.96284e-11	5.24905e-10	0.477494	0.321033
Esophagus_Muscularis	3.0215e-11	5.5466e-10	0.478278	0.320319
Bladder	-2.27325e-11	5.11e-10	0.517742	0.285887
Brain_Putamen_(basal_ganglia)	-3.46373e-11	4.52676e-10	0.530496	0.275318
Thyroid	-5.10246e-11	5.74301e-10	0.535398	0.271323
Fallopian_Tube	-7.70063e-11	6.89825e-10	0.544442	0.264048
Brain_Substantia_nigra	-5.88209e-11	4.84038e-10	0.548361	0.260934
Brain_Frontal_Cortex_(BA9)	-6.20326e-11	4.21165e-10	0.558548	0.25294
Brain_Caudate_(basal_ganglia)	-6.82016e-11	4.57434e-10	0.559261	0.252385
Breast_Mammary_Tissue	-1.00034e-10	5.52865e-10	0.571792	0.242762
Brain_Cortex	-7.83845e-11	4.32654e-10	0.571883	0.242692
Brain_Nucleus_accumbens_(basal_ganglia)	-8.6669e-11	4.66822e-10	0.573643	0.241358
Brain_Amygdala	-8.5162e-11	4.57322e-10	0.573863	0.241191
Brain_Cerebellar_Hemisphere	-1.33451e-10	5.02234e-10	0.60477	0.218409
Brain_Anterior_cingulate_cortex_(BA24)	-1.33038e-10	4.2762e-10	0.622142	0.20611
Artery_Coronary	-2.37747e-10	6.36677e-10	0.645582	0.190049
Nerve_Tibial	-2.11341e-10	5.06116e-10	0.661871	0.179227
Muscle_Skeletal	-2.56121e-10	6.01959e-10	0.664756	0.177338
Cells_Transformed_fibroblasts	-3.63116e-10	6.55509e-10	0.710192	0.148624
Prostate	-3.78545e-10	6.67647e-10	0.714637	0.145914
Esophagus_Gastroesophageal_Junction	-3.30528e-10	5.43777e-10	0.728352	0.137658
Brain_Hippocampus	-2.71877e-10	4.4476e-10	0.729496	0.136977
Colon_Transverse	-4.09284e-10	6.46123e-10	0.736779	0.132663
Liver	-4.88407e-10	6.35383e-10	0.778958	0.108486
Ovary	-4.69145e-10	5.31158e-10	0.811449	0.0907387
Brain_Spinal_cord_(cervical_c-1)	-5.13516e-10	4.70528e-10	0.862443	0.0642698
Heart_Left_Ventricle	-6.57702e-10	5.43706e-10	0.886796	0.0521761
Heart_Atrial_Appendage	-6.88647e-10	5.0226e-10	0.914827	0.0386608
Artery_Tibial	-7.38918e-10	5.23693e-10	0.920874	0.0357996
Artery_Aorta	-8.33713e-10	5.22412e-10	0.944743	0.0246862
Adrenal_Gland	-1.11952e-09	6.97789e-10	0.945684	0.0242538
Testis	-8.91399e-10	5.53842e-10	0.946245	0.0239966
Uterus	-9.77277e-10	5.88873e-10	0.9515	0.0215914
Stomach	-1.35022e-09	7.32547e-10	0.967349	0.0144169
Colon_Sigmoid	-1.14774e-09	5.75543e-10	0.976934	0.0101347
